# Supplementary material for: Transcriptional networks orchestrating red and pink testa color in peanut
Source: BMC Plant Biol. 2023 Jan 19;23:44. doi: 10.1186/s12870-023-04041-0 (PMC9850581; doi:10.1186/s12870-023-04041-0)
Supplement: Supplementary file 2 — Additional file 2: Table S1. Statistics of up-regulated and down-regulated differentially expressed genes (DEGs) in each comparison group. [file 12870_2023_4041_MOESM2_ESM.xlsx]

## Sheet: Sheet1
				Table S1: Statistics of up-regulated and down-regulated differentially expressed genes (DEGs) in each comparison group
				Compare Group	Up	Down	Total
				BulkPink-vs-BulkRed	317	225	542
				Y9102-vs-ZH12	1334	1116	2450
				Y9102-vs-bulk Pink	356	205	561
				ZH12-vs-bulk Red	416	264	680
