# Supplementary material for: Transcriptional networks orchestrating red and pink testa color in peanut
Source: BMC Plant Biol. 2023 Jan 19;23:44. doi: 10.1186/s12870-023-04041-0 (PMC9850581; doi:10.1186/s12870-023-04041-0)
Supplement: Supplementary file 3 — Additional file 3: Table S2. Expression level of DEGS in all comparison groups with red and pink testa peanuts. [file 12870_2023_4041_MOESM3_ESM.xlsx]

## Sheet: Sheet1
					Table S2: Expression level of DEGS in all comparison groups with red and pink testa peanuts
		Gene ID	log2(BulkRed/BulkPink)	Qvalue(BulkPink-vs-BulkRed)	Pvalue(BulkPink-vs-BulkRed)	log2(Pink/Y9102)	Qvalue(Y9102-vs-Pink)	Pvalue(Y9102-vs-Pink)	log2(ZH12/Y9102)	Qvalue(Y9102-vs-ZH12)	Pvalue(Y9102-vs-ZH12)	log2(Red/ZH12)	Qvalue(ZH12-vs-Red)	Pvalue(ZH12-vs-Red)
		arahy.Tifrunner.gnm1.ann1.00XFQD	1.47014	0.0476928	0.000426541	0.270996	0.958233	0.651558	0.832375	0.61939	0.0924017	1.34921	0.0251519	0.000256351
		arahy.Tifrunner.gnm1.ann1.01D2LU	1.35441	0.0241349	0.000155709	0.568311	0.943497	0.205662	1.97247	1.56386e-34	2.84113e-37	-0.256609	0.999983	0.52915
		arahy.Tifrunner.gnm1.ann1.026BRM	1.10416	0.0121208	6.32464e-05	-0.259051	0.958233	0.424014	1.15706	5.67212e-05	9.02944e-07	-0.293295	0.999983	0.461524
		arahy.Tifrunner.gnm1.ann1.033Y78	1.26436	0.00233464	7.17246e-06	-0.754755	0.575807	0.032983	0.718935	0.00839803	0.000254989	0.447558	0.939812	0.089011
		arahy.Tifrunner.gnm1.ann1.06QP13	0.797554	0.0281057	0.000191401	0.178709	0.958233	0.478978	1.04928	0.000258884	4.88953e-06	-0.311721	0.999983	0.341434
		arahy.Tifrunner.gnm1.ann1.06TEM4	-1.20688	0.0234635	0.000149776	-0.604672	0.471142	0.020547	-2.33743	3.42484e-14	1.98983e-16	1.24538	0.0532424	0.000661871
		arahy.Tifrunner.gnm1.ann1.09KCYQ	1.06205	0.0394571	0.000323927	0.497348	0.916429	0.17737	1.66907	3.83644e-07	4.23021e-09	-0.641016	0.907365	0.0794144
		arahy.Tifrunner.gnm1.ann1.09KEBU	-1.85227	0.00122614	3.10843e-06	-0.452289	0.904705	0.160564	-3.10232	1.15947e-14	6.48624e-17	1.2048	0.556531	0.0234846
		arahy.Tifrunner.gnm1.ann1.0AN8KE	-1.57624	0.0366376	0.000288273	-1.33931	0.0455351	0.000435668	-2.74426	2.1246e-13	1.29935e-15	0.644657	0.999983	0.24275
		arahy.Tifrunner.gnm1.ann1.0BPR43	2.27466	0.00557021	2.18663e-05	0.175644	0.971922	0.750768	1.86233	0.0147239	0.000498178	0.625908	0.999983	0.300303
		arahy.Tifrunner.gnm1.ann1.0C19HY	1.03413	0.0489788	0.000443058	0.915026	0.556375	0.029671	1.88766	4.12242e-07	4.56036e-09	-0.629728	0.51994	0.0202685
		arahy.Tifrunner.gnm1.ann1.0N24AQ	-1.12762	0.0397532	0.000330884	-0.466513	0.958233	0.237505	-1.29641	0.0366058	0.00148412	-0.0414923	0.999983	0.937274
		arahy.Tifrunner.gnm1.ann1.0N85F7	0.897943	0.0380109	0.000305567	0.797165	0.0821262	0.00101635	1.55699	1.66598e-08	1.55828e-10	-0.400202	0.999983	0.179204
		arahy.Tifrunner.gnm1.ann1.0N86HX	-2.42746	0.00170539	4.8318e-06	0.0704513	0.980007	0.812345	-4.15744	4.29333e-15	2.34768e-17	0.858356	0.999983	0.150723
		arahy.Tifrunner.gnm1.ann1.0NGS5F	-0.802538	0.0395497	0.000326712	-0.89929	0.0255164	0.000198045	-1.30691	1.05594e-10	8.01539e-13	0.196878	0.999983	0.304533
		arahy.Tifrunner.gnm1.ann1.0UZT5Y	1.05595	0.00879772	4.05425e-05	0.0213098	0.998879	0.962837	1.18213	0.00850801	0.000259247	-0.242473	0.999983	0.495836
		arahy.Tifrunner.gnm1.ann1.0V2EN1	-0.709863	0.00149112	3.99566e-06	-0.20033	0.958233	0.39224	-1.0494	1.63891e-07	1.72163e-09	0.440156	0.540538	0.0219358
		arahy.Tifrunner.gnm1.ann1.0VJ7W8	-1.4571	0.0134231	7.39999e-05	0.339175	0.958233	0.50362	-0.868073	0.535574	0.0693817	-0.750981	0.999983	0.156495
		arahy.Tifrunner.gnm1.ann1.0X1Y55	1.01202	0.000729309	1.55596e-06	-0.0358691	0.982829	0.841947	1.13107	8.20278e-05	1.36039e-06	-0.266766	0.999983	0.415972
		arahy.Tifrunner.gnm1.ann1.0XQ2W2	-2.47776	0.00627975	2.57235e-05	0.942758	0.886911	0.145622	-1.5974	0.314852	0.0275948	0.0868848	0.999983	0.801477
		arahy.Tifrunner.gnm1.ann1.0Y58GL	-1.00867	0.0196981	0.000118679	-0.2545	0.958233	0.527738	-1.08784	0.20112	0.0140293	0.0333168	0.999983	0.942107
		arahy.Tifrunner.gnm1.ann1.10QJ8K	2.18221	5.07554e-05	7.19014e-08	1.97472	0.00141452	5.61587e-06	4.11052	5.54115e-52	4.88392e-55	-0.527814	0.825818	0.0594586
		arahy.Tifrunner.gnm1.ann1.11MVEE	1.8688	0.00580437	2.338e-05	-0.557489	0.958233	0.398477	2.03881	0.000288791	5.56867e-06	-0.969867	0.564875	0.0242121
		arahy.Tifrunner.gnm1.ann1.12BW9C	0.697828	0.0380007	0.000304835	0.263174	0.958233	0.458338	0.960939	0.000124	2.15016e-06	-0.234841	0.999983	0.21111
		arahy.Tifrunner.gnm1.ann1.14BHD7	1.47205	0.00714605	3.07357e-05	0.916899	0.388372	0.0134048	1.48755	0.0012353	2.81527e-05	0.940945	0.324403	0.00902706
		arahy.Tifrunner.gnm1.ann1.14W2QC	0.664106	0.00365869	1.24891e-05	-0.0447692	0.984053	0.846788	0.773784	0.00393704	0.000105093	-0.280691	0.999983	0.247027
		arahy.Tifrunner.gnm1.ann1.15VG0N	2.2581	0.000866874	1.96781e-06	0.435957	0.958233	0.387299	2.28523	0.0163246	0.00056555	-0.250602	0.999983	0.683346
		arahy.Tifrunner.gnm1.ann1.16SP4W	-0.58624	0.00178829	5.18875e-06	-0.180259	0.958233	0.413152	-0.824277	0.00113123	2.55775e-05	0.288663	0.999983	0.177307
		arahy.Tifrunner.gnm1.ann1.178VWH	0.954927	0.00290922	9.5832e-06	0.170333	0.958233	0.570784	0.915537	0.0296956	0.00115751	0.220336	0.999983	0.507923
		arahy.Tifrunner.gnm1.ann1.17ZCGM	0.760489	0.0024104	7.47779e-06	0.476606	0.647846	0.045596	0.965516	2.62113e-07	2.80057e-09	0.119026	0.999983	0.549177
		arahy.Tifrunner.gnm1.ann1.19AV4Q	-0.948224	0.0124855	6.56956e-05	-0.488063	0.91068	0.169051	-1.13533	3.4215e-05	5.21897e-07	-0.124151	0.999983	0.6165
		arahy.Tifrunner.gnm1.ann1.19RR7F	1.30948	0.027689	0.000185728	1.04304	0.280134	0.00721413	2.11821	3.45585e-12	2.25027e-14	-0.148277	0.999983	0.698947
		arahy.Tifrunner.gnm1.ann1.1CAS5W	0.559798	0.00092065	2.1056e-06	-0.153503	0.958233	0.456487	0.581316	0.0101756	0.000320761	-0.203985	0.999983	0.28448
		arahy.Tifrunner.gnm1.ann1.1E2DFU	2.37027	0.0104898	5.08865e-05	-0.124576	0.982156	0.838451	3.22402	2.13338e-05	3.14508e-07	-2.48363	0.00121505	6.65741e-06
		arahy.Tifrunner.gnm1.ann1.1E6H8M	-0.537515	0.0467688	0.000414286	-0.215228	0.958233	0.386048	-0.656771	0.167004	0.0107573	0.0476629	0.999983	0.85891
		arahy.Tifrunner.gnm1.ann1.1HU4YV	-0.555476	0.0352799	0.00027594	-0.0101576	0.998879	0.964153	-0.726117	0.00447166	0.000122099	0.309315	0.999983	0.137689
		arahy.Tifrunner.gnm1.ann1.1JT8J9	-1.42916	0.0344842	0.000267166	-0.518283	0.958233	0.284608	-1.9189	0.0152351	0.000519311	0.545622	0.999983	0.334413
		arahy.Tifrunner.gnm1.ann1.1UL4FR	-1.2585	0.00045604	8.84955e-07	-0.280503	0.958233	0.478649	-1.5676	0.000290773	5.61734e-06	0.33984	0.999983	0.359255
		arahy.Tifrunner.gnm1.ann1.1YW1H4	0.61595	0.0241617	0.000156294	0.398904	0.792658	0.0892497	0.726247	0.0110803	0.000355366	0.198778	0.999983	0.267022
		arahy.Tifrunner.gnm1.ann1.1Z9T80	-1.88407	0.0265687	0.000175946	0.178194	0.974488	0.766893	-1.49495	0.376722	0.0370325	0.223396	0.999983	0.695231
		arahy.Tifrunner.gnm1.ann1.2000FW	1.83317	0.0215511	0.0001312	-0.289646	0.958233	0.656342	1.79324	0.0885218	0.00459376	-0.58366	0.999983	0.304045
		arahy.Tifrunner.gnm1.ann1.209TGD	-0.808198	0.0240326	0.000154177	-0.0175632	0.998879	0.961511	-0.788809	0.371291	0.0361015	0.00568079	0.999983	0.98837
		arahy.Tifrunner.gnm1.ann1.210EWG	-1.64925	0.00626907	2.55728e-05	-0.00513715	0.998879	0.980817	-2.82471	2.72262e-23	8.6193e-26	1.28617	0.389381	0.0120593
		arahy.Tifrunner.gnm1.ann1.251WXQ	-1.50751	1.08716e-08	7.23658e-12	-0.0554276	0.987499	0.865597	-1.26437	0.00181253	4.30034e-05	-0.528005	0.999983	0.140312
		arahy.Tifrunner.gnm1.ann1.26781N	1.61357	0.000747128	1.61948e-06	0.79695	0.683584	0.0529705	2.31965	1.00937e-11	6.89929e-14	-0.318653	0.999983	0.397485
		arahy.Tifrunner.gnm1.ann1.29D948	0.929017	0.0388566	0.000313794	-0.111895	0.976641	0.781478	0.55337	0.294832	0.0248301	0.594597	0.40765	0.0130152
		arahy.Tifrunner.gnm1.ann1.2F8F1S	1.36727	0.0334776	0.000251982	0.845653	0.702136	0.0578648	2.18594	1.10373e-05	1.54062e-07	-0.623786	0.999983	0.149383
		arahy.Tifrunner.gnm1.ann1.2KKJ6X	1.30748	0.000534353	1.10354e-06	0.423452	0.958233	0.32523	1.66058	8.71522e-05	1.45399e-06	-0.254801	0.999983	0.48591
		arahy.Tifrunner.gnm1.ann1.2LCT5X	1.07803	0.00938043	4.46687e-05	-0.391476	0.958233	0.397561	1.13275	0.057047	0.00259817	-0.605903	0.919206	0.082268
		arahy.Tifrunner.gnm1.ann1.2N9FFP	0.580122	0.0499365	0.000461096	0.197279	0.958233	0.351443	0.57489	0.0288685	0.00111852	0.202635	0.999983	0.44072
		arahy.Tifrunner.gnm1.ann1.2V2LAF	-3.44563	2.27443e-06	2.56208e-09	0.213087	0.965806	0.709609	-2.44433	0.0206947	0.000744211
		arahy.Tifrunner.gnm1.ann1.2V6IXK	-1.17786	0.0388566	0.000316611	0.678109	0.816075	0.102933	-0.675232	0.74445	0.14367	-0.141536	0.999983	0.788237
		arahy.Tifrunner.gnm1.ann1.2VM69K	2.80723	4.49979e-05	6.29771e-08	-0.588466	0.958233	0.255967	1.89686	0.0989914	0.00532225	-0.0752729	0.999983	0.882678
		arahy.Tifrunner.gnm1.ann1.31DYP6	-0.516727	0.00467409	1.72317e-05	-0.120433	0.958233	0.549495	-0.643499	0.0235328	0.000870298	0.136355	0.999983	0.52147
		arahy.Tifrunner.gnm1.ann1.31M0G5	-1.54345	0.00250124	7.94046e-06	-0.431871	0.958233	0.299047	-2.18288	0.000746775	1.60252e-05	0.757738	0.999983	0.178935
		arahy.Tifrunner.gnm1.ann1.31QCP5	1.08345	0.0187421	0.000109721	0.678534	0.576355	0.0330395	1.16689	0.00677941	0.000199136	0.541779	0.951101	0.0913761
		arahy.Tifrunner.gnm1.ann1.32CIDN	-0.773138	0.00262525	8.48123e-06	0.194781	0.958233	0.522611	-0.703211	0.00724788	0.000215765	0.0588871	0.999983	0.779145
		arahy.Tifrunner.gnm1.ann1.338AQV	0.859379	0.0339593	0.000261404	0.388308	0.958233	0.257279	1.32849	8.76751e-05	1.46824e-06	-0.574846	0.256249	0.00625406
		arahy.Tifrunner.gnm1.ann1.33PIHY	-1.21162	0.00754846	3.32395e-05	-0.142644	0.971172	0.734682	-1.39565	0.00931681	0.000289098	0.2222	0.999983	0.632676
		arahy.Tifrunner.gnm1.ann1.35IWU0	-1.90614	0.003555	1.18925e-05	1.57747	0.134516	0.00215785	-0.915761	0.264527	0.0210979	0.00826918	0.999983	0.983605
		arahy.Tifrunner.gnm1.ann1.37DLMD	1.15138	3.37552e-05	4.61582e-08	-0.185993	0.958233	0.477076	1.32197	3.26376e-05	4.96014e-07	-0.588323	0.555031	0.0232219
		arahy.Tifrunner.gnm1.ann1.3B8Q14	-1.17069	0.00103059	2.46257e-06	-0.630655	0.239193	0.00551933	-1.47946	0.000229268	4.25594e-06	0.0830032	0.999983	0.814653
		arahy.Tifrunner.gnm1.ann1.3JQR8Y	0.618898	7.51833e-06	9.1108e-09	0.0206204	0.998879	0.930468	0.62172	0.0439401	0.00188188	-0.000476066	0.999983	0.998082
		arahy.Tifrunner.gnm1.ann1.3M010D	1.1296	0.0399025	0.000335075	-0.385507	0.958233	0.299014	1.32826	0.011351	0.00036701	-0.897831	0.295816	0.00775329
		arahy.Tifrunner.gnm1.ann1.3P0LP4	-4.06696	1.25258e-13	5.13089e-17	-0.152214	0.971922	0.747197	-3.8271	5.80101e-07	6.56337e-09	0.215263	0.999983	0.618767
		arahy.Tifrunner.gnm1.ann1.3RQC98	-1.85474	0.00230996	7.05721e-06	0.0999996	0.973357	0.759297	-2.01154	7.58923e-06	1.02111e-07	0.0912799	0.999983	0.88113
		arahy.Tifrunner.gnm1.ann1.3T3YD2	0.909703	0.00262525	8.51335e-06	-0.391924	0.900087	0.154884	0.727792	0.0120204	0.00039438	0.00345033	0.999983	0.990731
		arahy.Tifrunner.gnm1.ann1.3T4GA9	1.87964	0.00445555	1.60457e-05	0.801605	0.824447	0.107691	2.96541	3.23648e-14	1.87456e-16	-0.77409	0.999983	0.137603
		arahy.Tifrunner.gnm1.ann1.3WH4B0	-2.85777	0.00045604	8.95113e-07	-0.565202	0.958233	0.371005	-3.22269	0.000263199	4.98522e-06	0.166548	0.999983	0.552378
		arahy.Tifrunner.gnm1.ann1.3Y4VDA	-2.39369	0.00445555	1.59841e-05	-1.19463	0.639241	0.044116	-2.4974	0.00901861	0.000277401	-0.00219065	0.999983	0.996319
		arahy.Tifrunner.gnm1.ann1.3YWG0A	-2.54793	0.00675012	2.87444e-05	-0.204512	0.973704	0.761731	-2.122	0.0715247	0.00344925
		arahy.Tifrunner.gnm1.ann1.3ZRX2Z	2.5222	0.0051322	1.98615e-05	0.133288	0.971922	0.752804	3.04445	0.000480383	9.79015e-06	-0.49152	0.999983	0.418826
		arahy.Tifrunner.gnm1.ann1.40Y6RI	7.56269	2.26348e-98	7.7265e-103	-0.108639	0.988897	0.870702	4.29595	8.89625e-08	9.15325e-10	-0.194305	0.999983	0.341803
		arahy.Tifrunner.gnm1.ann1.430A6X	1.05738	0.00279884	9.17184e-06	-0.14454	0.963927	0.704283	1.01286	0.073419	0.00355777	-0.102605	0.999983	0.779887
		arahy.Tifrunner.gnm1.ann1.449CV2	-1.60121	8.28896e-06	1.01861e-08	-0.584391	0.808006	0.0996134	-2.00075	5.05796e-06	6.57788e-08	0.296151	0.999983	0.43833
		arahy.Tifrunner.gnm1.ann1.4HXN36	2.14287	0.0499365	0.000458088				2.13616	0.0674188	0.00321244	-0.826627	0.999983	0.176491
		arahy.Tifrunner.gnm1.ann1.4KXQ87	1.47934	0.00259593	8.31861e-06	0.610874	0.586728	0.0345766	1.77017	0.000383988	7.59079e-06	0.0611212	0.999983	0.892756
		arahy.Tifrunner.gnm1.ann1.4MA6RL	-2.58249	5.14022e-09	3.14706e-12	0.957393	0.525956	0.0262246	-2.07412	3.59762e-05	5.54584e-07	0.0535879	0.999983	0.918402
		arahy.Tifrunner.gnm1.ann1.4NAC8Z	-0.283281	0.00448276	1.6274e-05	0.125944	0.958233	0.424486	-0.244076	0.490174	0.0582892	0.0503644	0.999983	0.682854
		arahy.Tifrunner.gnm1.ann1.4R2MNP	1.9204	1.02572e-19	2.62601e-23	0.294652	0.958233	0.410735	2.24569	2.27116e-15	1.21332e-17	-0.392175	0.999983	0.1117
		arahy.Tifrunner.gnm1.ann1.4T5ENZ	-0.971107	0.0372751	0.000295198	-0.658573	0.620564	0.0407833	-1.01656	0.00345061	9.01229e-05	-0.58977	0.755234	0.0479048
		arahy.Tifrunner.gnm1.ann1.4TGW7P	1.4902	0.0436221	0.000378222	0.138558	0.98214	0.836687	1.48455	0.257655	0.020216	-0.306043	0.999983	0.556398
		arahy.Tifrunner.gnm1.ann1.4U9EUW	2.56524	5.14022e-09	3.15836e-12	-0.176656	0.958233	0.525305	3.09114	7.32888e-66	4.614e-69	-0.589424	0.999983	0.307574
		arahy.Tifrunner.gnm1.ann1.4Y1607	0.842339	0.0277823	0.00018825	0.378328	0.836346	0.112566	1.06592	0.0177546	0.000626269	-0.0763603	0.999983	0.815227
		arahy.Tifrunner.gnm1.ann1.4Y5XNF	0.641411	0.00558791	2.21556e-05	0.202537	0.958233	0.442864	0.842612	0.00626175	0.000181228	-0.21106	0.999983	0.37633
		arahy.Tifrunner.gnm1.ann1.4YHK81	0.463358	0.00475654	1.78604e-05	-0.0219358	0.998879	0.915342	0.345359	0.51808	0.0645247	0.195859	0.999983	0.268601
		arahy.Tifrunner.gnm1.ann1.4Z06T4	1.40687	0.00793811	3.55637e-05	-0.704706	0.801787	0.0949488	0.567844	0.789441	0.167584	0.869113	0.578472	0.0254184
		arahy.Tifrunner.gnm1.ann1.4ZA6W0	-2.85777	0.00045604	8.95113e-07	-0.565202	0.958233	0.371005	-3.22269	0.000263199	4.98522e-06	0.166548	0.999983	0.552378
		arahy.Tifrunner.gnm1.ann1.506V44	-0.646945	0.00558791	2.21089e-05	-0.322699	0.858832	0.12704	-0.89194	0.000285575	5.49638e-06	0.176229	0.999983	0.470762
		arahy.Tifrunner.gnm1.ann1.51KNRK	-0.457766	0.0437825	0.000381576	-0.218701	0.958233	0.25646	-0.699127	0.005166	0.000145649	0.259605	0.999983	0.203377
		arahy.Tifrunner.gnm1.ann1.536Q9G	2.82538	0.00135968	3.57383e-06				3.48719	3.90143e-05	6.04226e-07	-0.541891	0.999983	0.37729
		arahy.Tifrunner.gnm1.ann1.53FINS	0.356193	0.0286576	0.00020054	0.005237	0.998879	0.975456	0.443883	0.00653382	0.000190394	-0.177397	0.999983	0.238079
		arahy.Tifrunner.gnm1.ann1.53KNFG	0.551553	0.0388566	0.000316858	0.188985	0.958233	0.416849	0.586925	0.0115914	0.000376554	0.12198	0.999983	0.60222
		arahy.Tifrunner.gnm1.ann1.54R7RK	1.09897	0.0431618	0.000373494	0.608828	0.661087	0.0484019	1.05208	0.00325346	8.41542e-05	0.704296	0.807112	0.0559597
		arahy.Tifrunner.gnm1.ann1.56RDUW	-1.55458	0.000391625	7.28574e-07	0.14014	0.966596	0.712808	-1.67265	0.000131501	2.29442e-06	0.306086	0.999983	0.471118
		arahy.Tifrunner.gnm1.ann1.57CUP1	-2.91289	0.000741156	1.59388e-06	-1.1653	0.758069	0.0761634	-3.54387	2.14228e-05	3.16367e-07
		arahy.Tifrunner.gnm1.ann1.58V6J1	0.417258	0.00793811	3.56328e-05	-0.165961	0.958233	0.420727	0.304275	0.528403	0.0671143	0.0561243	0.999983	0.732935
		arahy.Tifrunner.gnm1.ann1.5A3JDR	2.23402	0.0291975	0.000205812	0.147952	0.972153	0.756323	1.55675	0.344622	0.0317074	0.723646	0.999983	0.238827
		arahy.Tifrunner.gnm1.ann1.5AAT3A	-3.98567	1.40737e-09	7.44642e-13	-1.13187	0.0453151	0.000432753	-3.26866	0.000229045	4.23532e-06	-0.218737	0.999983	0.715928
		arahy.Tifrunner.gnm1.ann1.5DZ9UG	-1.44037	0.0395352	0.000325754	0.215696	0.958233	0.67231	-1.46313	0.210832	0.0149836	0.410473	0.999983	0.494736
		arahy.Tifrunner.gnm1.ann1.5EW6J1	0.40638	0.0148929	8.28653e-05	0.0688726	0.971067	0.733665	0.440085	0.172967	0.0112869	-0.00675613	0.999983	0.966942
		arahy.Tifrunner.gnm1.ann1.5G40NB	1.67058	0.0197614	0.000119398	0.365413	0.958233	0.548428	1.1814	0.401192	0.0411538	0.966352	0.830905	0.0610463
		arahy.Tifrunner.gnm1.ann1.5J8FM2	-2.222	0.00180433	5.2661e-06	-0.317105	0.958233	0.506275	-4.55305	1.70486e-18	7.5439e-21	2.24862	0.00674261	5.03885e-05
		arahy.Tifrunner.gnm1.ann1.5J98P8	-1.70538	0.0189971	0.000112516	0.637897	0.958233	0.319462	-0.864169	0.786803	0.166166	-0.598621	0.999983	0.178965
		arahy.Tifrunner.gnm1.ann1.5PC8HY	0.430377	0.0184385	0.000106999	0.0149909	0.998879	0.943556	0.563326	0.0260611	0.000986304	-0.270833	0.999983	0.121181
		arahy.Tifrunner.gnm1.ann1.5X1YG2	1.80884	0.0109314	5.45423e-05	0.0175449	0.998879	0.979294	1.31255	0.408556	0.0426752	0.476926	0.999983	0.362451
		arahy.Tifrunner.gnm1.ann1.5XAX9E	0.619689	0.0228538	0.000145104	-0.435106	0.684189	0.0531753	0.444116	0.0519127	0.00231204	-0.0507663	0.999983	0.794818
		arahy.Tifrunner.gnm1.ann1.61Q3XV	0.855288	0.00259593	8.32966e-06	0.233882	0.958233	0.485843	1.14104	9.11405e-05	1.52792e-06	-0.345613	0.999983	0.133825
		arahy.Tifrunner.gnm1.ann1.61RTH3	2.18202	0.0377314	0.000301388	0.126993	0.958233	0.641489	1.22455	0.545977	0.0719278	0.642316	0.999983	0.292897
		arahy.Tifrunner.gnm1.ann1.6286TX	-2.25144	0.0317598	0.000233631	2.31924	0.0586757	0.000624355	0.234189	0.970685	0.719075	-0.522213	0.999983	0.382381
		arahy.Tifrunner.gnm1.ann1.63ZQ4D	0.522313	0.0484806	0.000436727	0.159544	0.958233	0.475999	0.663529	0.0249172	0.000928831	-0.125719	0.999983	0.577855
		arahy.Tifrunner.gnm1.ann1.66HQ3N	2.15296	0.0478817	0.000429048	0.0224904	0.998879	0.952087	3.32416	5.442e-05	8.63374e-07	-1.06265	0.921766	0.0834649
		arahy.Tifrunner.gnm1.ann1.677PQ2	3.7206	7.16202e-11	3.05599e-14	0.122859	0.977811	0.793151	3.21352	9.73989e-05	1.6451e-06	0.203207	0.999983	0.662157
		arahy.Tifrunner.gnm1.ann1.67S48P	-1.26765	0.0127508	6.86446e-05	0.153456	0.963927	0.703819	-1.56211	0.000916847	2.02158e-05	0.608647	0.999983	0.145427
		arahy.Tifrunner.gnm1.ann1.68E5M7	-2.49445	0.000925606	2.13273e-06	-0.0503134	0.977887	0.794722	-4.66533	1.0097e-68	6.17509e-72	1.39884	0.477636	0.0172723
		arahy.Tifrunner.gnm1.ann1.68Z3SV	-0.467163	0.010849	5.33582e-05	0.291975	0.897389	0.152446	-0.341476	0.223569	0.0162874	0.0564701	0.999983	0.705036
		arahy.Tifrunner.gnm1.ann1.691YBH	4.26885	6.17053e-17	2.00102e-20	0.86357	0.917968	0.178225	5.11985	1.51622e-15	7.88193e-18	-0.584421	0.999983	0.186606
		arahy.Tifrunner.gnm1.ann1.69CSDW	-3.00013	1.63508e-05	2.12095e-08	-0.150964	0.976641	0.781682	-2.95204	0.00153378	3.56725e-05	0.229448	0.999983	0.477012
		arahy.Tifrunner.gnm1.ann1.6AU7NA	3.54823	8.50022e-26	1.30572e-29	0.480641	0.958233	0.448511	3.79158	1.20151e-14	6.78625e-17	-0.141389	0.999983	0.676808
		arahy.Tifrunner.gnm1.ann1.6CD4KH	1.3976	0.00033471	5.9984e-07	0.000857794	0.99936	0.998227	1.11911	0.0199737	0.000714963	0.497985	0.999983	0.119791
		arahy.Tifrunner.gnm1.ann1.6J7SPU	1.86469	0.000866874	1.96488e-06	0.407267	0.958233	0.470158	2.11092	0.00150647	3.4956e-05	-0.134748	0.999983	0.760035
		arahy.Tifrunner.gnm1.ann1.6JHV2K	1.11113	1.29712e-05	1.66042e-08	-0.117936	0.973561	0.761183	1.04203	0.0459818	0.00198669	-0.050354	0.999983	0.869341
		arahy.Tifrunner.gnm1.ann1.6K85L9	2.7842	1.9282e-06	2.10624e-09	0.0213181	0.998879	0.974394	3.48229	1.49982e-26	3.88484e-29	-0.536951	0.24296	0.00579184
		arahy.Tifrunner.gnm1.ann1.6QZ6Z8	-2.17742	0.0410568	0.000351074	0.539932	0.958233	0.426035	-1.48363	0.3566	0.0336498	0.262281	0.999983	0.444551
		arahy.Tifrunner.gnm1.ann1.6U9S6T	0.599929	0.0395352	0.000325917	0.0880123	0.972153	0.755874	0.520177	0.411029	0.0430888	0.21981	0.999983	0.366655
		arahy.Tifrunner.gnm1.ann1.6W6YW6	2.54858	0.000948288	2.21737e-06	0.396434	0.958233	0.533877	3.34861	8.01807e-06	1.08169e-07	-0.790804	0.999983	0.164672
		arahy.Tifrunner.gnm1.ann1.6ZYP5I	1.11067	0.00473888	1.7679e-05	0.234463	0.958233	0.620301	1.36893	0.00417979	0.000112701	-0.296827	0.999983	0.381492
		arahy.Tifrunner.gnm1.ann1.707XXS	1.00948	0.018647	0.000108846	-0.199748	0.962016	0.693698	0.892355	0.387094	0.0386509	-0.0712739	0.999983	0.85182
		arahy.Tifrunner.gnm1.ann1.71NB6R	-1.60409	0.00514477	2.00206e-05	-0.423415	0.958233	0.32264	-1.37152	0.194138	0.0132873	-0.499517	0.999983	0.400848
		arahy.Tifrunner.gnm1.ann1.74AGPN	1.21683	0.0167629	9.55594e-05	1.09289	0.086652	0.0011111	2.04881	1.40414e-06	1.67454e-08	-0.373371	0.999983	0.317393
		arahy.Tifrunner.gnm1.ann1.76LABN	-1.168	0.000194416	3.19415e-07	-0.690525	0.462081	0.0198088	-1.62127	7.61477e-08	7.68408e-10	0.273139	0.999983	0.220182
		arahy.Tifrunner.gnm1.ann1.76LV04	4.58748	6.85882e-20	1.52184e-23	0.0563115	0.998066	0.90825	4.73337	3.89006e-15	2.11317e-17	-0.288604	0.999983	0.489693
		arahy.Tifrunner.gnm1.ann1.7A4EFU	-2.15332	0.0436884	0.000379543	0.054228	0.998879	0.935995	-1.56237	0.341969	0.031248	-0.162523	0.999983	0.557648
		arahy.Tifrunner.gnm1.ann1.7A8YUR	-1.75474	0.0269196	0.000179648	0.675844	0.951091	0.213427	-0.981144	0.712959	0.128436	-0.282544	0.999983	0.638724
		arahy.Tifrunner.gnm1.ann1.7F80QJ	1.71885	0.00675012	2.86835e-05	-0.105028	0.980007	0.823846	2.15116	2.80618e-06	3.48791e-08	-0.795597	0.999983	0.11895
		arahy.Tifrunner.gnm1.ann1.7G7S7J	2.94651	2.16366e-09	1.21865e-12	-0.944099	0.876738	0.138244	2.88306	3.90954e-10	3.03796e-12	-0.540453	0.999983	0.257112
		arahy.Tifrunner.gnm1.ann1.7GC7Z1	-1.19461	0.021612	0.000132793	-0.262904	0.958233	0.520257	-1.04339	0.141243	0.00849356	-0.527686	0.999983	0.274049
		arahy.Tifrunner.gnm1.ann1.7I5RUK	-2.11971	0.0246185	0.000160089	1.59625	0.433595	0.0169785	-1.46576	0.0400747	0.00167282	0.900416	0.443886	0.0148079
		arahy.Tifrunner.gnm1.ann1.7LNN3Z	1.23323	0.0109314	5.49651e-05	0.222187	0.958233	0.607532	1.51965	0.00241702	6.02146e-05	-0.350911	0.999983	0.42471
		arahy.Tifrunner.gnm1.ann1.7PU9A6	-0.851962	0.0110697	5.64915e-05	-0.0781763	0.980007	0.81143	-1.12124	0.0328178	0.00129805	0.454351	0.999983	0.211049
		arahy.Tifrunner.gnm1.ann1.7QB25Q	-0.414119	0.0103369	4.94457e-05	0.20131	0.958233	0.30293	-0.280379	0.658302	0.105939	-0.0563705	0.999983	0.764621
		arahy.Tifrunner.gnm1.ann1.7QDM7Z	6.47577	1.38013e-38	1.41335e-42	0.126993	0.958233	0.641489	6.71777	1.03296e-29	2.30398e-32	-0.847992	0.0342154	0.000384774
		arahy.Tifrunner.gnm1.ann1.7R7017	2.30522	0.0212144	0.000128539	-0.650607	0.958233	0.32789	4.13243	1.01572e-24	2.90497e-27	-0.878306	0.999983	0.134898
		arahy.Tifrunner.gnm1.ann1.7R7SHJ	1.66136	0.0347958	0.000271406	-0.0292518	0.998879	0.965593	1.77703	0.0907271	0.00476042	-0.809729	0.979153	0.101176
		arahy.Tifrunner.gnm1.ann1.7YIN0X	1.10564	0.0320433	0.000238998	0.833674	0.663231	0.0491131	1.64683	0.000639561	1.34974e-05	-0.105103	0.999983	0.762751
		arahy.Tifrunner.gnm1.ann1.80FISQ	-2.09734	0.0289991	0.000203424	2.25793	0.00881374	5.2961e-05	-0.79515	0.919791	0.26676	0.286226	0.999983	0.637416
		arahy.Tifrunner.gnm1.ann1.84VILP	2.40966	0.00729214	3.18619e-05	0.0034948	0.998879	0.992325	1.81086	0.187133	0.0126025	-0.155223	0.999983	0.794292
		arahy.Tifrunner.gnm1.ann1.88RA0A	5.40636	8.51805e-44	5.81536e-48	-0.853962	0.945471	0.206622	5.27177	3.21214e-39	4.85339e-42	-0.475474	0.999983	0.188175
		arahy.Tifrunner.gnm1.ann1.8B4RS6	0.581172	0.0124961	6.65433e-05	0.175689	0.958233	0.558494	0.739737	0.10174	0.00550482	-0.168282	0.999983	0.441221
		arahy.Tifrunner.gnm1.ann1.8KPX0U	0.509387	0.0284841	0.000198839	0.0941114	0.958233	0.668204	0.573904	0.0686986	0.00329398	-0.0402856	0.999983	0.847197
		arahy.Tifrunner.gnm1.ann1.8M77KD	-2.14852	0.0335917	0.000255134	1.02524	0.779191	0.083762	-1.97091	0.114956	0.00645963	0.310855	0.999983	0.396085
		arahy.Tifrunner.gnm1.ann1.8MH36V	-1.35632	0.00597574	2.41722e-05	-0.325869	0.958233	0.260098	-2.20082	5.81239e-07	6.58669e-09	1.01189	0.655776	0.0336688
		arahy.Tifrunner.gnm1.ann1.8P5MU3	1.34773	0.000691595	1.46369e-06	0.352224	0.958233	0.451708	1.60775	5.01434e-07	5.62625e-09	-0.059683	0.999983	0.846981
		arahy.Tifrunner.gnm1.ann1.8Q4NXZ	1.02582	0.0249595	0.000163023	0.983889	0.407803	0.0149138	1.58402	0.000568342	1.18179e-05	0.0455463	0.999983	0.88495
		arahy.Tifrunner.gnm1.ann1.8TSI1S	-1.08455	0.029009	0.000203989	-1.02182	0.145882	0.0024341	-1.35337	9.64174e-06	1.32848e-07	-0.416401	0.973414	0.0985013
		arahy.Tifrunner.gnm1.ann1.8WJN0Y	1.81241	0.0320433	0.000238624	0.79992	0.958233	0.238312	2.54109	0.00388223	0.000103142	-0.653362	0.999983	0.227171
		arahy.Tifrunner.gnm1.ann1.8YE7LP	2.22337	0.0110697	5.63137e-05	0.0734658	0.989556	0.873464	1.87131	0.151652	0.00933555	-0.118761	0.999983	0.835829
		arahy.Tifrunner.gnm1.ann1.8ZB8RF	-2.63762	0.00398873	1.39561e-05	-1.28467	0.652935	0.046908	-2.59477	0.0103975	0.000329726
		arahy.Tifrunner.gnm1.ann1.94GFRR	1.74586	8.75889e-20	2.09293e-23	-0.324295	0.958233	0.299691	1.60476	2.73485e-09	2.317e-11	-0.0575289	0.999983	0.79287
		arahy.Tifrunner.gnm1.ann1.95MHTD	1.60523	0.0134184	7.3745e-05	1.49481	0.239193	0.00553989	3.00254	4.21263e-10	3.28863e-12	-0.634775	0.46353	0.0162626
		arahy.Tifrunner.gnm1.ann1.9705GQ	2.38824	0.00208339	6.22279e-06	0.0423497	0.998879	0.950198	2.94153	3.4782e-05	5.32421e-07	-0.836081	0.999983	0.153965
		arahy.Tifrunner.gnm1.ann1.97A83C	-0.904147	0.044121	0.000387066	-0.0525414	0.980007	0.810993	-1.38842	5.58589e-09	4.97359e-11	0.70416	0.813625	0.0570769
		arahy.Tifrunner.gnm1.ann1.97AX4B	1.01226	7.09367e-05	1.04123e-07	-0.321987	0.958233	0.274676	0.627219	0.167264	0.0107818	0.416559	0.866413	0.0699324
		arahy.Tifrunner.gnm1.ann1.985SC4	2.19656	0.00938043	4.45462e-05	1.75509	0.326473	0.0096631	4.10843	2.9817e-08	2.88012e-10	-0.818222	0.999983	0.122176
		arahy.Tifrunner.gnm1.ann1.9ER64D	-2.23587	0.0335917	0.000254656	-0.185985	0.976641	0.783232	-1.54085	0.328873	0.0294421
		arahy.Tifrunner.gnm1.ann1.9HBV2U	1.55324	0.00657231	2.74489e-05	0.257963	0.958233	0.582231	2.07557	1.37461e-06	1.63685e-08	-0.677641	0.999983	0.132141
		arahy.Tifrunner.gnm1.ann1.9HZ6ZU	0.548318	0.0388566	0.000314575	0.083306	0.971922	0.742953	0.62971	0.0451568	0.00194374	-0.086035	0.999983	0.693228
		arahy.Tifrunner.gnm1.ann1.9IQ583	0.353313	0.00771292	3.40999e-05	0.152668	0.958233	0.368051	0.427084	0.0818858	0.00412714	0.00286995	0.999983	0.984145
		arahy.Tifrunner.gnm1.ann1.9J0NPV	-4.31025	3.34993e-10	1.54375e-13	-0.231941	0.970344	0.729389	-5.23087	1.14822e-14	6.40265e-17
		arahy.Tifrunner.gnm1.ann1.9NSW68	-1.20231	0.027689	0.000185591	0.647111	0.844621	0.11664	-0.9972	0.399041	0.0407769	0.344531	0.999983	0.51442
		arahy.Tifrunner.gnm1.ann1.9PD1H7	2.40846	1.37128e-06	1.38087e-09	-0.363573	0.958233	0.580884	2.34837	3.57216e-08	3.48259e-10	-0.0844569	0.999983	0.845439
		arahy.Tifrunner.gnm1.ann1.9TQH81	2.11941	0.0414714	0.000356187	-0.560431	0.958233	0.396281	2.32501	0.0221146	0.0008091	-1.22391	0.74382	0.0457388
		arahy.Tifrunner.gnm1.ann1.9TS7X7	3.09462	3.55536e-08	2.60933e-11	0.446762	0.958233	0.44988	4.19156	1.92706e-23	5.96205e-26	-0.787003	0.999983	0.178675
		arahy.Tifrunner.gnm1.ann1.9V1L90	2.58812	3.94353e-08	3.02883e-11	0.159098	0.975165	0.768712	3.18152	1.01375e-14	5.61637e-17	-0.847463	0.834001	0.0614644
		arahy.Tifrunner.gnm1.ann1.A01CJ0	-2.81717	0.00010635	1.61548e-07	-0.7405	0.958233	0.227262	-4.27736	1.08369e-11	7.4463e-14	0.732623	0.999983	0.222394
		arahy.Tifrunner.gnm1.ann1.A3XHUV	2.18728	0.0344842	0.00026721	0.458942	0.958233	0.330895	2.41662	0.0233806	0.00086299	0.173596	0.999983	0.777482
		arahy.Tifrunner.gnm1.ann1.A4UTJD	-0.67962	0.0397532	0.000331786	0.11638	0.958233	0.623436	-0.962626	0.00138274	3.17617e-05	0.600389	0.617645	0.0295253
		arahy.Tifrunner.gnm1.ann1.A5NKXK	0.931278	0.000529903	1.06722e-06	0.369	0.916429	0.176145	0.801607	0.0126723	0.000419771	0.594677	0.0547688	0.00068675
		arahy.Tifrunner.gnm1.ann1.A5SP47	-1.26489	0.00120069	2.93051e-06	-0.0741124	0.984927	0.849398	-1.57843	0.000382428	7.55308e-06	0.503758	0.999983	0.188376
		arahy.Tifrunner.gnm1.ann1.A7GBNY	-0.830308	0.00390763	1.3539e-05	-0.441317	0.765605	0.0789677	-1.25359	1.47173e-05	2.10724e-07	0.404258	0.999983	0.12955
		arahy.Tifrunner.gnm1.ann1.A7IBVM	2.41786	0.00103059	2.45669e-06	1.09517	0.765605	0.0789743	3.46956	1.93293e-08	1.82536e-10	-0.0702454	0.999983	0.908886
		arahy.Tifrunner.gnm1.ann1.A7KX1Y	1.84427	0.0391694	0.000320896	-0.0566326	0.998879	0.933043	2.10963	0.0192848	0.000687183	-0.861564	0.998164	0.110708
		arahy.Tifrunner.gnm1.ann1.A9F7WL	-0.500033	0.0335917	0.000254209	-0.0727963	0.975793	0.772744	-0.599814	0.0250674	0.000937873	0.124037	0.999983	0.500457
		arahy.Tifrunner.gnm1.ann1.A9Z54Y	2.09419	0.00052633	1.05104e-06	0.916899	0.804262	0.0967152	2.9986	3.02933e-15	1.63471e-17	-0.111656	0.999983	0.796077
		arahy.Tifrunner.gnm1.ann1.AJCF6M	0.807702	0.000929589	2.15778e-06	0.0139505	0.998879	0.964385	0.91466	0.00108334	2.44167e-05	-0.213556	0.999983	0.323991
		arahy.Tifrunner.gnm1.ann1.ALIF31	-1.1273	0.000534353	1.09467e-06	0.212753	0.958233	0.442042	-1.16823	0.0533338	0.00239836	0.333315	0.999983	0.433495
		arahy.Tifrunner.gnm1.ann1.AR7LZG	-2.58549	0.00558791	2.22219e-05	-0.390773	0.958233	0.563107	-2.2628	0.0428055	0.00182636
		arahy.Tifrunner.gnm1.ann1.ATL5H8	0.608602	0.0156435	8.75758e-05	0.0758939	0.97864	0.797323	0.550901	0.372249	0.0363029	0.160901	0.999983	0.49969
		arahy.Tifrunner.gnm1.ann1.AUS6JB	0.49225	0.0159092	8.93347e-05	0.0682571	0.975793	0.773898	0.614825	0.0287816	0.00111101	-0.190723	0.999983	0.237808
		arahy.Tifrunner.gnm1.ann1.AXGS4F	-2.52861	0.00631379	2.59707e-05	-0.11043	0.988728	0.869109	-2.40049	0.0249402	0.00093132	0.0908281	0.999983	0.668209
		arahy.Tifrunner.gnm1.ann1.B05S7J	-0.90288	0.00103059	2.44021e-06	-0.362666	0.929455	0.19224	-1.22941	5.20189e-06	6.80248e-08	0.280994	0.999983	0.306306
		arahy.Tifrunner.gnm1.ann1.B0Q1WP	1.72973	0.0152872	8.53202e-05	0.380483	0.958233	0.543072	1.94603	0.027098	0.00103383	-0.22518	0.999983	0.670167
		arahy.Tifrunner.gnm1.ann1.B2JAD5	0.611229	0.0113837	5.8288e-05	0.0180643	0.998879	0.928382	0.830669	0.00010461	1.77818e-06	-0.45517	0.515223	0.0199508
		arahy.Tifrunner.gnm1.ann1.B2V5CV	-0.634459	0.00845446	3.8672e-05	-0.0991991	0.958233	0.644712	-0.720621	0.00146557	3.37962e-05	0.0663398	0.999983	0.784789
		arahy.Tifrunner.gnm1.ann1.B36Y9U	-1.59099	0.00242632	7.61977e-06	0.307266	0.958233	0.364679	-2.21554	1.90349e-15	9.99784e-18	1.00795	0.537387	0.0217499
		arahy.Tifrunner.gnm1.ann1.B5ZMPY	1.79869	0.00719119	3.10526e-05	1.06284	0.124465	0.0019009	3.34322	7.02994e-37	1.176e-39	-1.69723	0.00506014	3.69062e-05
		arahy.Tifrunner.gnm1.ann1.B9R3MB	2.35093	0.0189971	0.000113158	-0.102957	0.958233	0.679216	0.768958	0.914887	0.26008	1.43882	0.49187	0.0183474
		arahy.Tifrunner.gnm1.ann1.BAIH62	2.29084	0.0216107	0.000132416	-0.187032	0.963783	0.702287	0.569748	0.952741	0.327427	-0.0272973	0.999983	0.964382
		arahy.Tifrunner.gnm1.ann1.BIR6X5	-0.492636	0.0447097	0.00039452	0.0773774	0.969279	0.720696	-0.39144	0.518941	0.0646693	-0.117657	0.999983	0.65591
		arahy.Tifrunner.gnm1.ann1.BKS1TA	-1.45453	0.0114288	5.87144e-05	-0.686023	0.707233	0.0591201	-2.38479	5.39595e-10	4.26093e-12	0.848322	0.859195	0.0679868
		arahy.Tifrunner.gnm1.ann1.BP1D2E	1.24768	0.0085008	3.90291e-05	0.433785	0.597729	0.0363326	1.53233	1.91391e-08	1.80051e-10	-0.0056898	0.999983	0.989684
		arahy.Tifrunner.gnm1.ann1.BQ4NXG	-0.844361	0.0126654	6.78772e-05	-0.543441	0.770825	0.0809465	-0.936242	0.0110913	0.000356316	-0.339843	0.536229	0.0216742
		arahy.Tifrunner.gnm1.ann1.BQ5PC3	-1.06701	0.0039829	1.38678e-05	0.08119	0.980007	0.817892	-1.41631	3.24534e-05	4.91523e-07	0.677317	0.491558	0.0182798
		arahy.Tifrunner.gnm1.ann1.BR0SNA	-2.23231	0.00908924	4.24551e-05	-0.158175	0.980007	0.815468	-3.26456	1.91431e-08	1.80433e-10	0.571135	0.999983	0.348619
		arahy.Tifrunner.gnm1.ann1.BTE8NW	0.664106	0.00365869	1.24891e-05	-0.0447692	0.984053	0.846788	0.773784	0.00393704	0.000105093	-0.280691	0.999983	0.247027
		arahy.Tifrunner.gnm1.ann1.C4H7FM	1.63097	0.0437825	0.000381855	-0.933995	0.898668	0.153581	0.836245	0.809256	0.179572	0.445451	0.999983	0.360358
		arahy.Tifrunner.gnm1.ann1.C7KMBV	-0.656432	0.00495047	1.88079e-05	0.139717	0.958233	0.618488	-0.561808	0.319436	0.0282598	-0.0252797	0.999983	0.92646
		arahy.Tifrunner.gnm1.ann1.C9EQNZ	-1.03182	0.00058468	1.21746e-06	-0.367765	0.958233	0.243862	-1.46996	1.58629e-05	2.28838e-07	0.493844	0.884077	0.0739856
		arahy.Tifrunner.gnm1.ann1.C9S01M	1.54519	0.000119881	1.88242e-07	0.566923	0.869676	0.134221	1.6844	4.4686e-05	7.00906e-07	0.333002	0.999983	0.381614
		arahy.Tifrunner.gnm1.ann1.CBHP4D	-0.693259	0.0233274	0.000148509	-0.298184	0.943422	0.205568	-0.703666	0.00453246	0.000124221	-0.283023	0.999983	0.274915
		arahy.Tifrunner.gnm1.ann1.CBN6LR	3.16222	3.79195e-08	2.84768e-11	1.46186	0.555056	0.0295206	4.71562	1.38338e-12	8.63462e-15	-0.125463	0.999983	0.767289
		arahy.Tifrunner.gnm1.ann1.CC2QNM	3.88123	8.95298e-14	3.36176e-17	0.027312	0.998879	0.963366	3.43399	2.46927e-06	3.05583e-08	0.148996	0.999983	0.732974
		arahy.Tifrunner.gnm1.ann1.CCZM0J	1.2213	0.0121208	6.33038e-05	0.324064	0.958233	0.410056	1.30075	0.00305834	7.80072e-05	0.208295	0.999983	0.581977
		arahy.Tifrunner.gnm1.ann1.CFX55T	1.42321	0.0129011	7.00213e-05	0.315997	0.958233	0.50732	1.33904	0.00538126	0.000152932	0.521706	0.999983	0.218913
		arahy.Tifrunner.gnm1.ann1.CG85IA	0.992769	0.00723624	3.14941e-05	0.244875	0.958233	0.505832	1.11834	0.00534437	0.000151591	0.00347695	0.999983	0.99066
		arahy.Tifrunner.gnm1.ann1.CP1516	6.33524	5.10248e-42	4.3544e-46	0.308481	0.958233	0.52379	6.72587	1.00571e-30	2.17084e-33	-0.253551	0.999983	0.52497
		arahy.Tifrunner.gnm1.ann1.CPL9KJ	1.71818	0.0309172	0.000225322	0.742305	0.794747	0.0903864	1.73267	0.0373052	0.00151988	0.440761	0.999983	0.472302
		arahy.Tifrunner.gnm1.ann1.CU0K9M	-1.64203	0.00033471	5.94217e-07	0.591044	0.951091	0.21688	-1.26574	0.00245294	6.11978e-05	-0.121571	0.999983	0.701468
		arahy.Tifrunner.gnm1.ann1.CW5K44	2.74463	0.00147163	3.91833e-06	0.107604	0.958233	0.670053	3.02994	0.000957218	2.12642e-05	-1.05168	0.882277	0.0734465
		arahy.Tifrunner.gnm1.ann1.D07A28	-0.891854	0.00495047	1.8842e-05	-0.0310005	0.996131	0.899095	-1.16029	0.00443393	0.000120774	0.462441	0.999983	0.205502
		arahy.Tifrunner.gnm1.ann1.D20K5B	-2.90039	2.7442e-07	2.30202e-10	-1.80796	0.0105157	6.6197e-05	-3.89746	1.19229e-23	3.6459e-26	0.00203801	0.999983	0.99714
		arahy.Tifrunner.gnm1.ann1.D2PV2X	0.882904	0.00202965	6.02765e-06	0.168303	0.958233	0.67197	0.953869	0.0922327	0.00485933	-0.0217196	0.999983	0.943558
		arahy.Tifrunner.gnm1.ann1.D4358L	-0.793812	0.0219735	0.000135389	-0.00154114	0.998879	0.995977	-0.938333	0.0610634	0.00283602	0.27774	0.999983	0.472739
		arahy.Tifrunner.gnm1.ann1.D49ZW8	-0.924414	0.0126145	6.73891e-05	-0.492526	0.804262	0.0967082	-1.31936	0.000434646	8.74358e-06	0.312634	0.999983	0.400647
		arahy.Tifrunner.gnm1.ann1.D4KBLK	0.826109	0.0479153	0.000430167	-0.0840105	0.974187	0.765633	0.968501	0.0624789	0.00292199	-0.412468	0.999983	0.224543
		arahy.Tifrunner.gnm1.ann1.D4Q3AP	-0.708646	0.0347092	0.00026979	-0.00920299	0.998879	0.96531	-1.1386	5.46869e-06	7.16122e-08	0.72943	0.140453	0.00251557
		arahy.Tifrunner.gnm1.ann1.D59EVQ	-2.27659	0.00645369	2.66563e-05	-0.187129	0.975599	0.771154	-2.2535	0.0190455	0.000677628	0.00642653	0.999983	0.9909
		arahy.Tifrunner.gnm1.ann1.D9Q7RX	1.04741	0.00122614	3.1182e-06	-0.777788	0.583881	0.0342078	0.656519	0.352985	0.0329984	0.072324	0.999983	0.797535
		arahy.Tifrunner.gnm1.ann1.DBZ50V	1.2288	0.0320227	0.000237751	-0.0162058	0.998879	0.977065	1.06903	0.377348	0.037128	0.127721	0.999983	0.771535
		arahy.Tifrunner.gnm1.ann1.DDT19Z	-1.29311	6.85693e-05	9.94776e-08	0.515345	0.797787	0.0931692	-1.4505	2.90606e-17	1.38523e-19	0.72711	0.00205301	1.20232e-05
		arahy.Tifrunner.gnm1.ann1.DI08LN	2.11345	6.71537e-07	6.07466e-10	0.0442212	0.998879	0.938464	2.08111	0.000214576	3.93689e-06	-0.000909983	0.999983	0.998126
		arahy.Tifrunner.gnm1.ann1.DIS6R0	-0.357673	0.0397532	0.000331761	0.00558337	0.998879	0.975174	-0.430445	0.051347	0.00228038	0.145436	0.999983	0.400119
		arahy.Tifrunner.gnm1.ann1.DJ6LD0	2.73659	1.0167e-08	6.59406e-12	0.50472	0.958233	0.239744	3.71262	1.29809e-19	5.16024e-22	-1.45038	0.0192841	0.000184991
		arahy.Tifrunner.gnm1.ann1.DK2LRN	1.5568	0.000796209	1.75305e-06	0.137056	0.976988	0.785982	2.04543	3.3591e-07	3.69179e-09	-0.89305	0.279095	0.00719473
		arahy.Tifrunner.gnm1.ann1.DNSK86	0.649679	0.0193165	0.000115721	-0.11646	0.970344	0.727277	0.717474	0.161517	0.0102296	-0.288823	0.999983	0.278967
		arahy.Tifrunner.gnm1.ann1.DQPG8P	1.69336	0.000534353	1.08754e-06	-0.465714	0.958233	0.418056	1.66607	0.00477853	0.00013221	-0.49564	0.999983	0.259743
		arahy.Tifrunner.gnm1.ann1.DSV9VH	-1.82318	0.0490789	0.000444801	2.36581	0.000389051	1.28021e-06	-0.974368	0.739542	0.141438	1.00235	0.937349	0.0885721
		arahy.Tifrunner.gnm1.ann1.DU1QY5	-1.28086	0.000194416	3.24163e-07	-0.1226	0.961285	0.691776	-1.42124	0.00153235	3.56116e-05	0.181311	0.999983	0.675562
		arahy.Tifrunner.gnm1.ann1.DUW5WJ	-2.95124	1.15319e-05	1.4565e-08	0.128454	0.980007	0.812108	-2.91757	0.00188555	4.5041e-05	0.437432	0.999983	0.298686
		arahy.Tifrunner.gnm1.ann1.E05UEM	0.560082	0.00673863	2.84083e-05	0.172498	0.958233	0.45307	0.741963	1.35483e-06	1.61087e-08	-0.184819	0.999983	0.237441
		arahy.Tifrunner.gnm1.ann1.E2GMYT	1.41785	0.0399025	0.000334359	-0.0720314	0.995974	0.898513	1.00057	0.575426	0.0793488	0.450137	0.999983	0.391696
		arahy.Tifrunner.gnm1.ann1.E3VZN9	-0.920286	0.0277823	0.000187415	-0.638723	0.607144	0.0374535	-0.962216	0.0400747	0.00167422	-0.509737	0.999983	0.117494
		arahy.Tifrunner.gnm1.ann1.E5JI7C	-1.13303	0.0418518	0.000361444	-0.925184	0.502021	0.0234798	-1.75843	0.00046875	9.51092e-06	0.425176	0.999983	0.336669
		arahy.Tifrunner.gnm1.ann1.E5Z218	0.749175	0.0379841	0.000304054	-0.110431	0.969296	0.720839	0.663867	0.361866	0.0344982	0.0290252	0.999983	0.917888
		arahy.Tifrunner.gnm1.ann1.EB1RPN	3.1975	1.51068e-10	6.70381e-14	0.309744	0.958233	0.606004	3.88833	2.95861e-21	1.08565e-23	-0.444952	0.999983	0.397487
		arahy.Tifrunner.gnm1.ann1.ECU3UP	1.51289	0.0402964	0.000339758	-0.830049	0.739358	0.069097	1.91654	3.83056e-06	4.89207e-08	-1.88173	3.12957e-05	1.06497e-07
		arahy.Tifrunner.gnm1.ann1.EFJ3XH	-2.42365	0.000464768	9.20176e-07	-0.423733	0.958233	0.464998	-2.64346	0.000425534	8.5269e-06	0.0704253	0.999983	0.90834
		arahy.Tifrunner.gnm1.ann1.EJS23T	-1.23295	6.26184e-06	7.4813e-09	-0.337091	0.958233	0.310686	-1.35009	3.35704e-07	3.68348e-09	-0.111843	0.999983	0.683435
		arahy.Tifrunner.gnm1.ann1.ER9TT4	1.29736	5.31157e-09	3.35429e-12	0.451627	0.955928	0.225883	1.62048	8.67734e-06	1.17687e-07	-0.214567	0.999983	0.407403
		arahy.Tifrunner.gnm1.ann1.ERGP6F	-2.9233	0.000389525	7.18019e-07	-2.08104	0.0390661	0.000353241	-4.66293	4.62345e-12	3.04382e-14	0.304489	0.999983	0.509037
		arahy.Tifrunner.gnm1.ann1.ERVH3C	1.8719	0.00292316	9.68099e-06	0.603541	0.958233	0.373625	2.05592	0.0406724	0.00171109	-0.0804643	0.999983	0.868808
		arahy.Tifrunner.gnm1.ann1.F13FNW	0.917775	0.00483668	1.82438e-05	-0.540106	0.584679	0.0343277	0.795369	0.018037	0.000637529	-0.249427	0.999983	0.349694
		arahy.Tifrunner.gnm1.ann1.F40DCN	1.82593	0.0215511	0.000131315	0.736566	0.897551	0.152517	1.01	0.438481	0.047772	1.94935	0.0022468	1.3481e-05
		arahy.Tifrunner.gnm1.ann1.F551YR	-2.2662	0.0124961	6.65077e-05	-0.31945	0.958233	0.297371	-4.57951	3.03321e-14	1.74592e-16	0.868787	0.999983	0.127199
		arahy.Tifrunner.gnm1.ann1.F5KP1I	-1.42462	0.00153107	4.18112e-06	-0.872351	0.547107	0.0284037	-1.94623	3.23475e-19	1.37899e-21	0.0978628	0.999983	0.755281
		arahy.Tifrunner.gnm1.ann1.F8AZNS	1.98649	0.0370831	0.000292412	-0.455391	0.958233	0.489752	1.34508	0.133541	0.00789265	0.684541	0.999983	0.26501
		arahy.Tifrunner.gnm1.ann1.FAEJ2G	2.55137	0.00698692	2.9932e-05				2.89437	0.00233481	5.80826e-05	-1.26886	0.693521	0.0383471
		arahy.Tifrunner.gnm1.ann1.FB4WK1	-1.59352	0.0166988	9.49085e-05	-0.513972	0.848856	0.11961	-2.78844	4.65848e-08	4.58356e-10	1.11562	0.789151	0.0528426
		arahy.Tifrunner.gnm1.ann1.FHXA43	-2.24703	0.0297589	0.000213325	0.753028	0.958233	0.261523	-0.864073	0.846373	0.202426	-0.0882982	0.999983	0.67278
		arahy.Tifrunner.gnm1.ann1.FIY695	1.83342	0.0320121	0.000237021	-0.516242	0.958233	0.438153	0.988367	0.721847	0.132946	0.657643	0.999983	0.255482
		arahy.Tifrunner.gnm1.ann1.FJ2B1F	-1.38366	0.0221182	0.000137035	0.161875	0.96269	0.698172	-1.99594	0.000152388	2.70545e-06	1.01524	0.681385	0.0364773
		arahy.Tifrunner.gnm1.ann1.FJZ5Z0	-2.78334	6.3925e-05	9.16488e-08	0.233203	0.958233	0.554893	-4.21686	9.80836e-11	7.42764e-13	0.916464	0.999983	0.117721
		arahy.Tifrunner.gnm1.ann1.FL8UUR	1.23754	0.0220484	0.000136227	0.490866	0.958233	0.350436	1.59841	0.00976002	0.000305297	-0.212923	0.999983	0.617944
		arahy.Tifrunner.gnm1.ann1.FQ5MDM	0.9757	0.0297589	0.000212893	0.689842	0.847076	0.118195	1.25608	0.0634963	0.00297757	0.136179	0.999983	0.71163
		arahy.Tifrunner.gnm1.ann1.FRC910	-1.94002	0.00292316	9.7289e-06	-0.394059	0.958233	0.436041	-2.5823	0.000410409	8.1943e-06	0.677796	0.999983	0.267152
		arahy.Tifrunner.gnm1.ann1.FW8YYF	1.03893	0.00153107	4.13592e-06	0.205184	0.958233	0.541322	1.40551	1.51017e-05	2.17043e-07	-0.57115	0.727407	0.0431981
		arahy.Tifrunner.gnm1.ann1.G2WS8B	0.851644	0.0189971	0.000113176	-0.423379	0.958233	0.247143	0.874244	0.0552559	0.00249772	-0.49706	0.968951	0.0969368
		arahy.Tifrunner.gnm1.ann1.G33D6N	0.658597	0.00033471	5.89243e-07	0.278653	0.816075	0.102949	0.909122	7.71822e-05	1.27448e-06	-0.226579	0.999983	0.248917
		arahy.Tifrunner.gnm1.ann1.G4AYZA	2.09612	0.031528	0.00023085	-0.44651	0.958233	0.484588	1.55364	0.292468	0.0245152	0.231181	0.999983	0.695737
		arahy.Tifrunner.gnm1.ann1.G4CA9S	0.672146	0.00194427	5.74088e-06	0.297833	0.958233	0.278648	0.889097	0.00011506	1.97445e-06	-0.118365	0.999983	0.456218
		arahy.Tifrunner.gnm1.ann1.G86GHA	1.05371	0.00829317	3.75096e-05	0.382848	0.958233	0.400705	1.23171	0.0669876	0.00318105	-0.0368289	0.999983	0.922497
		arahy.Tifrunner.gnm1.ann1.GDF15N	-1.71546	0.00134291	3.50684e-06	-0.0705925	0.974207	0.76587	-2.73516	9.07136e-18	4.14456e-20	1.15289	0.544352	0.0222861
		arahy.Tifrunner.gnm1.ann1.GE1UVX	2.57437	0.0004414	8.36242e-07	0.178369	0.958233	0.654238	3.98628	1.93127e-82	7.64254e-86	-0.706227	0.999983	0.250265
		arahy.Tifrunner.gnm1.ann1.GI67CA	2.22802	0.0297079	0.000211946	0.133726	0.978655	0.801182	2.32819	0.0313284	0.00123299	-0.317989	0.999983	0.604052
		arahy.Tifrunner.gnm1.ann1.GJ4Q3S	1.45324	0.0222649	0.000138704	0.52896	0.958233	0.260665	1.37928	0.148384	0.00904011	0.518473	0.999983	0.221216
		arahy.Tifrunner.gnm1.ann1.GLFY1J	0.426036	0.0376863	0.000299741	0.0558433	0.978765	0.805026	0.57577	0.0511169	0.00226557	-0.262238	0.999983	0.156961
		arahy.Tifrunner.gnm1.ann1.GMG9S1	-1.21322	0.0475249	0.000424228	-0.552788	0.928514	0.190798	-1.82412	0.000195379	3.52142e-06	0.5245	0.999983	0.310742
		arahy.Tifrunner.gnm1.ann1.GUVP28	1.28558	0.0121456	6.36404e-05	-0.490453	0.951466	0.219352	1.49377	3.59762e-05	5.53942e-07	-0.928753	0.279747	0.00722158
		arahy.Tifrunner.gnm1.ann1.GZ7CAY	1.47639	0.0347092	0.000270139	0.253927	0.958233	0.608598	1.05553	0.318052	0.0280845	0.879128	0.854544	0.0663482
		arahy.Tifrunner.gnm1.ann1.H2ULGX	3.34051	6.22498e-20	1.27496e-23	-0.344765	0.958233	0.610599	2.82777	1.1749e-06	1.38424e-08	0.154081	0.999983	0.643542
		arahy.Tifrunner.gnm1.ann1.H3HGUT	0.836085	0.0375817	0.000298267	0.0800142	0.980007	0.822487	0.677898	0.239033	0.0180627	0.353944	0.999983	0.257633
		arahy.Tifrunner.gnm1.ann1.H3Z9GC	-0.646488	0.000353636	6.45828e-07	-0.0830468	0.971922	0.739113	-0.773944	0.00155175	3.62022e-05	0.167932	0.999983	0.407248
		arahy.Tifrunner.gnm1.ann1.H59SPA	1.97706	0.00422614	1.49311e-05	0.831158	0.945561	0.206692	2.64726	0.000557302	1.15482e-05	-0.450259	0.999983	0.375373
		arahy.Tifrunner.gnm1.ann1.H64XLR	-1.8333	0.00364056	1.2303e-05	-0.523108	0.958233	0.272875	-1.72523	0.0735557	0.00357191	-0.210791	0.999983	0.731514
		arahy.Tifrunner.gnm1.ann1.H6GQLR	-2.10382	0.044121	0.000386768	-2.96669	9.57352e-05	2.72223e-07	-3.12985	1.77765e-07	1.87697e-09	-0.79918	0.999983	0.187748
		arahy.Tifrunner.gnm1.ann1.H8BXV5	1.46426	6.0538e-10	2.99642e-13	-0.218692	0.958233	0.457184	1.33582	1.18124e-05	1.66369e-07	0.0291073	0.999983	0.918649
		arahy.Tifrunner.gnm1.ann1.H8CKZE	-0.394378	0.0404386	0.000344408	0.0493433	0.97603	0.777249	-0.340047	0.287141	0.0239035	-0.0587127	0.999983	0.771474
		arahy.Tifrunner.gnm1.ann1.H8IAYR	2.54395	1.39714e-09	7.15384e-13	-0.0757454	0.980007	0.813135	3.03384	7.02686e-70	4.04467e-73	-0.49426	0.999983	0.382177
		arahy.Tifrunner.gnm1.ann1.H8QPA0	0.98229	0.0282957	0.000195592	0.580677	0.829571	0.110025	1.66047	1.65174e-29	3.74356e-32	-0.654429	0.0135584	0.000121222
		arahy.Tifrunner.gnm1.ann1.H94RDL	0.775003	0.0187447	0.000110056	0.574795	0.609092	0.0380585	0.967168	1.12848e-05	1.58009e-07	0.269245	0.999983	0.132362
		arahy.Tifrunner.gnm1.ann1.HB12LR	-2.37806	0.00170539	4.81719e-06	0.623418	0.958233	0.304334	-1.6417	0.264491	0.021082	0.109324	0.999983	0.849113
		arahy.Tifrunner.gnm1.ann1.HE23UZ	-1.04273	0.0124855	6.60607e-05	0.189301	0.958233	0.592248	-1.38158	2.3672e-08	2.26526e-10	0.713352	0.280019	0.00723691
		arahy.Tifrunner.gnm1.ann1.HG1CGX	-2.01887	9.365e-07	8.79117e-10	0.743318	0.778482	0.0834278	-2.01736	2.1587e-22	7.26115e-25	0.579353	0.827287	0.0598254
		arahy.Tifrunner.gnm1.ann1.HGAZ7D	-0.876297	0.00771292	3.4227e-05	-0.365989	0.958233	0.282845	-0.955973	0.0396405	0.00164996	-0.167222	0.999983	0.534983
		arahy.Tifrunner.gnm1.ann1.HII4RG	-2.30139	0.0256615	0.000169062	-0.425592	0.958233	0.530398	-1.57467	0.298287	0.0252665
		arahy.Tifrunner.gnm1.ann1.HKAM97	1.1048	0.00829787	3.76725e-05	0.384604	0.958233	0.439791	1.26548	0.105556	0.00578723	-0.0462343	0.999983	0.90483
		arahy.Tifrunner.gnm1.ann1.HP0LAG	2.45838	1.58755e-60	8.12879e-65	-0.334873	0.958233	0.297874	2.2296	1.92085e-19	8.01594e-22	0.0744068	0.999983	0.699671
		arahy.Tifrunner.gnm1.ann1.HW1IVJ	-0.923742	2.30563e-05	3.06946e-08	-0.323727	0.810029	0.10066	-1.30981	2.00255e-15	1.05902e-17	0.406769	0.842473	0.0632386
		arahy.Tifrunner.gnm1.ann1.I0D6BC	2.36884	0.010849	5.35134e-05	1.03171	0.849565	0.119875	4.25519	5.37809e-10	4.23715e-12	-0.167129	0.999983	0.780254
		arahy.Tifrunner.gnm1.ann1.I40MZ1	-0.604464	0.00141065	3.73189e-06	-0.0558873	0.980007	0.820957	-0.551895	0.223333	0.0162456	-0.147955	0.999983	0.562521
		arahy.Tifrunner.gnm1.ann1.I49WQS	3.59001	4.22521e-15	1.51441e-18	0.29107	0.958233	0.647941	3.73498	1.5026e-09	1.23788e-11	-0.388084	0.999983	0.399513
		arahy.Tifrunner.gnm1.ann1.IMF7SI	2.23172	0.0343714	0.000265162				2.39114	0.0259837	0.000982439	-0.92135	0.999983	0.133528
		arahy.Tifrunner.gnm1.ann1.IP5B92	1.14224	0.0119498	6.20028e-05	0.248941	0.958233	0.554392	1.46746	0.00374535	9.91009e-05	-0.442044	0.999983	0.253356
		arahy.Tifrunner.gnm1.ann1.IRL152	-3.20628	1.33742e-06	1.32395e-09	-0.498464	0.958233	0.393216	-4.23538	4.04302e-12	2.65443e-14	0.335661	0.999983	0.547115
		arahy.Tifrunner.gnm1.ann1.ITK18S	-1.26733	0.0110697	5.63508e-05	-0.358302	0.958233	0.396614	-1.58754	0.000840223	1.83025e-05	0.239847	0.999983	0.62773
		arahy.Tifrunner.gnm1.ann1.J342BF	-2.1588	0.0109902	5.55231e-05	0.243027	0.966021	0.709938	-2.13632	0.0298161	0.00116488	0.300156	0.999983	0.624367
		arahy.Tifrunner.gnm1.ann1.J6Z8IZ	2.80864	9.45409e-07	9.03616e-10	-0.863782	0.90081	0.155588	3.0451	9.45262e-14	5.69599e-16	-0.674241	0.999983	0.194241
		arahy.Tifrunner.gnm1.ann1.JB72G8	-0.811995	0.00122614	3.10174e-06	0.287042	0.958233	0.331052	-0.55558	0.186298	0.0125225	-0.206044	0.999983	0.393153
		arahy.Tifrunner.gnm1.ann1.JCYU2I	1.15864	1.40253e-08	9.81458e-12	-0.00938531	0.998879	0.975868	1.21751	3.93941e-05	6.11525e-07	-0.157456	0.999983	0.502064
		arahy.Tifrunner.gnm1.ann1.JFQB2B	1.53848	0.0188386	0.000110929	-0.288311	0.958233	0.660596	1.385	0.213345	0.015212	-0.334004	0.999983	0.411984
		arahy.Tifrunner.gnm1.ann1.JH8TMD	1.02366	0.0283747	0.000196623	-0.315322	0.958233	0.450635	1.03563	0.0379504	0.00155709	-0.363942	0.999983	0.204122
		arahy.Tifrunner.gnm1.ann1.JILP9H	1.09883	0.000866874	1.93863e-06	0.133307	0.971922	0.73826	0.973286	0.0860973	0.004429	0.316208	0.999983	0.31383
		arahy.Tifrunner.gnm1.ann1.JRP81T	-2.37769	0.00221236	6.64575e-06	-0.667542	0.941874	0.203259	-3.21419	7.36539e-05	1.20827e-06	0.538391	0.999983	0.320794
		arahy.Tifrunner.gnm1.ann1.JS3M3F	1.04145	0.0073334	3.21673e-05	0.468858	0.697154	0.0564504	1.16608	8.60125e-08	8.80331e-10	0.282173	0.999983	0.416604
		arahy.Tifrunner.gnm1.ann1.JTRU7S	-1.47336	0.00132097	3.40443e-06	-0.354163	0.958233	0.44	-1.76216	0.00681573	0.000200595	0.363673	0.999983	0.406405
		arahy.Tifrunner.gnm1.ann1.JWHJ24	1.00082	0.00898861	4.16771e-05	-0.346529	0.958233	0.363016	0.966085	0.0310684	0.00122051	-0.278008	0.999983	0.400224
		arahy.Tifrunner.gnm1.ann1.JYNE8R	-1.80745	0.00473888	1.77132e-05	-0.366131	0.958233	0.468126	-2.13319	0.00614952	0.000177537	0.401865	0.999983	0.493518
		arahy.Tifrunner.gnm1.ann1.JYW8E9	-1.03141	0.0104898	5.10255e-05	-0.437116	0.958233	0.260787	-1.31534	5.90545e-05	9.45399e-07	0.114492	0.999983	0.72569
		arahy.Tifrunner.gnm1.ann1.K1YRXQ	0.703887	0.00559947	2.23635e-05	0.326879	0.950059	0.209935	0.875287	7.74397e-05	1.28012e-06	0.0109431	0.999983	0.957702
		arahy.Tifrunner.gnm1.ann1.K3MAB1	-0.631673	0.0396971	0.000328751	-0.380511	0.867872	0.133401	-1.00762	0.000139115	2.43978e-06	0.363556	0.9244	0.0845042
		arahy.Tifrunner.gnm1.ann1.K48XAH	-0.840678	0.0354564	0.000278374	-0.656099	0.293669	0.00789459	-1.29884	7.33451e-06	9.84197e-08	0.285744	0.999983	0.407487
		arahy.Tifrunner.gnm1.ann1.K5ZE2Z	1.33089	0.0215774	0.000131844	-0.401336	0.958233	0.432397	1.20437	0.229934	0.0170608	-0.277021	0.999983	0.566628
		arahy.Tifrunner.gnm1.ann1.K7ZNDI	-0.485551	0.0160296	9.02842e-05	-0.0780763	0.962924	0.699964	-0.567446	0.0333037	0.00132091	0.0842095	0.999983	0.705581
		arahy.Tifrunner.gnm1.ann1.K9PPNF	2.65419	0.0038618	1.33143e-05				2.92945	0.00185023	4.40308e-05	-1.16192	0.807112	0.055938
		arahy.Tifrunner.gnm1.ann1.KJ15H2	1.51821	5.58118e-06	6.57282e-09	0.498653	0.903916	0.15779	2.03352	3.12884e-12	2.02609e-14	-0.449694	0.999983	0.116548
		arahy.Tifrunner.gnm1.ann1.KKT884	5.08601	4.65665e-17	1.43061e-20				5.36184	1.33051e-15	6.86865e-18	-0.579456	0.999983	0.270213
		arahy.Tifrunner.gnm1.ann1.KN0SQQ	0.719658	0.0499365	0.000459568	-0.404869	0.890721	0.148222	0.325596	0.66786	0.109464	0.37961	0.984182	0.103765
		arahy.Tifrunner.gnm1.ann1.KTW86Y	2.14065	0.0189971	0.000113483	1.16572	0.547129	0.0284147	2.65474	0.00158424	3.70253e-05	0.219874	0.999983	0.719845
		arahy.Tifrunner.gnm1.ann1.KU2JHS	-1.25725	0.0119222	6.16561e-05	0.00976738	0.998879	0.974625	-1.89556	4.33541e-11	3.19732e-13	0.888814	0.710685	0.0405334
		arahy.Tifrunner.gnm1.ann1.KU2W2N	1.72251	6.90179e-07	6.3611e-10	-0.489257	0.865086	0.131462	1.71183	2.49554e-15	1.33768e-17	-0.308711	0.999983	0.417234
		arahy.Tifrunner.gnm1.ann1.KZ7LLB	0.39091	0.0338199	0.000259176	-0.0715919	0.971922	0.74771	0.263242	0.774911	0.16003	0.168748	0.999983	0.304559
		arahy.Tifrunner.gnm1.ann1.KZM1SZ	1.37101	0.0176339	0.000101427	0.0313396	0.998879	0.937984	1.83158	0.000139596	2.45323e-06	-1.01173	0.382276	0.0117476
		arahy.Tifrunner.gnm1.ann1.L0E6EB	-3.10195	0.000154069	2.44554e-07	-0.491883	0.958233	0.455889	-3.18336	0.000339356	6.62304e-06
		arahy.Tifrunner.gnm1.ann1.L34ABA	5.28179	1.22226e-20	2.29474e-24				4.87902	3.03602e-12	1.96052e-14	-0.255765	0.999983	0.509924
		arahy.Tifrunner.gnm1.ann1.LB9ZWL	-2.51577	1.40445e-06	1.43825e-09	-0.732552	0.600113	0.0366076	-4.57125	3.05944e-43	3.85223e-46	2.00458	0.000294177	1.31588e-06
		arahy.Tifrunner.gnm1.ann1.LDUN37	-2.06633	0.0284841	0.000198606	0.310591	0.958233	0.550534	-2.86354	5.96281e-06	7.86189e-08	0.360975	0.999983	0.526012
		arahy.Tifrunner.gnm1.ann1.LE2Y0H	1.69723	0.0172331	9.85337e-05	-0.188141	0.976641	0.780018	1.71803	0.0861912	0.00443942	-0.699787	0.999983	0.163681
		arahy.Tifrunner.gnm1.ann1.LEM3PZ	1.30792	0.011819	6.09204e-05	0.542923	0.958233	0.326518	1.81049	0.00217055	5.32155e-05	-0.445598	0.999983	0.271364
		arahy.Tifrunner.gnm1.ann1.LFQD4L	-1.6225	2.7841e-07	2.42344e-10	0.139716	0.963927	0.70367	-1.46016	0.0141018	0.000475098	-0.0240477	0.999983	0.96137
		arahy.Tifrunner.gnm1.ann1.LGD9DB	0.496176	0.0284532	0.000197652	0.0114489	0.998879	0.967557	0.522725	0.273779	0.0222053	-0.0589277	0.999983	0.771223
		arahy.Tifrunner.gnm1.ann1.LH0XEN	1.52851	0.00469856	1.74021e-05	1.37606	0.0597933	0.000639455	2.3669	1.21811e-18	5.29304e-21	0.341201	0.999983	0.288661
		arahy.Tifrunner.gnm1.ann1.LJ25B0	-1.25049	0.0265779	0.00017664	-0.752348	0.755528	0.0748925	-1.80698	3.15831e-06	3.95967e-08	0.313764	0.999983	0.431584
		arahy.Tifrunner.gnm1.ann1.LL5J3P	2.26414	7.749e-05	1.16387e-07	0.257076	0.963927	0.703803	2.3657	0.00210547	5.13548e-05	-0.200907	0.999983	0.689216
		arahy.Tifrunner.gnm1.ann1.LMG1BG	1.26994	0.00422027	1.48383e-05	0.305902	0.958233	0.447169	1.07085	0.0807257	0.00405269	0.612797	0.92077	0.0827637
		arahy.Tifrunner.gnm1.ann1.LS9MUN	-0.982142	0.0104898	5.08305e-05	-0.0462954	0.996976	0.902408	-0.850073	0.0132355	0.000443532	-0.358788	0.988644	0.106303
		arahy.Tifrunner.gnm1.ann1.LSZ084	1.47134	0.0252015	0.000165602	0.448615	0.958233	0.428309	1.17569	0.264615	0.0211197	0.88824	0.657325	0.0337601
		arahy.Tifrunner.gnm1.ann1.LVF3KP	-1.5204	0.00122614	3.08338e-06	-0.615633	0.435346	0.0171983	-2.46319	3.75912e-21	1.39292e-23	0.881763	0.710294	0.0404745
		arahy.Tifrunner.gnm1.ann1.LX50IY	2.36164	3.96088e-35	4.73223e-39	0.128657	0.973263	0.758549	2.39103	3.44519e-12	2.23713e-14	-0.0497016	0.999983	0.831807
		arahy.Tifrunner.gnm1.ann1.LZE6LN	1.126	0.00782776	3.48702e-05	0.330326	0.958233	0.371269	1.26305	0.00848505	0.000258117	0.0546866	0.999983	0.894509
		arahy.Tifrunner.gnm1.ann1.M32WB3	-2.25923	0.0304999	0.00022176	0.632892	0.954322	0.224325	-4.72345	4.80222e-11	3.5675e-13	0.497869	0.999983	0.255885
		arahy.Tifrunner.gnm1.ann1.M3EH65	0.444842	0.0320121	0.000237127	0.0604758	0.978655	0.798203	0.368419	0.351892	0.032851	0.201167	0.999983	0.111993
		arahy.Tifrunner.gnm1.ann1.M6TL6K	-2.58249	5.14022e-09	3.14706e-12	0.957393	0.525956	0.0262246	-2.07412	3.59762e-05	5.54584e-07	0.0535879	0.999983	0.918402
		arahy.Tifrunner.gnm1.ann1.M7SFY2	-1.00754	0.0227109	0.000142453	-0.0525353	0.996818	0.90136	-1.23129	0.0409279	0.00172612	0.40833	0.999983	0.282165
		arahy.Tifrunner.gnm1.ann1.M9H6W4	-1.41513	0.000242995	4.14738e-07	-0.507131	0.880346	0.140898	-1.35884	0.00014683	2.59358e-06	-0.696607	0.592601	0.0268329
		arahy.Tifrunner.gnm1.ann1.MG688V	0.985879	0.0399504	0.000336159	0.198088	0.958233	0.582185	1.13263	0.0772969	0.00381243	-0.141298	0.999983	0.731035
		arahy.Tifrunner.gnm1.ann1.MH7BQR	1.07993	0.0107526	5.26709e-05	0.628753	0.513743	0.0248593	1.2091	4.54074e-07	5.06397e-09	0.454225	0.999983	0.160497
		arahy.Tifrunner.gnm1.ann1.MI35X1	-0.697795	0.0124855	6.58798e-05	-0.350235	0.870034	0.134368	-0.975762	0.00308684	7.88451e-05	0.222923	0.999983	0.41067
		arahy.Tifrunner.gnm1.ann1.MM9B4U	0.485644	0.0404286	0.000343499	0.105105	0.958233	0.671974	0.571338	0.203252	0.014284	-0.0802667	0.999983	0.728032
		arahy.Tifrunner.gnm1.ann1.MN65RZ	-1.11941	0.0337154	0.000256649	0.21277	0.958233	0.581581	-1.14599	0.0250423	0.000935583	0.221625	0.999983	0.627648
		arahy.Tifrunner.gnm1.ann1.MN6YJ9	1.45738	0.00898861	4.1729e-05	1.03426	0.467121	0.020258	2.62988	1.72786e-34	3.17015e-37	-0.834988	0.106864	0.00168361
		arahy.Tifrunner.gnm1.ann1.MR6WYG	1.63986	0.00721929	3.12972e-05	0.121063	0.985781	0.851881	1.75468	0.0454798	0.00196091	-0.375571	0.999983	0.446468
		arahy.Tifrunner.gnm1.ann1.MRTC1T	2.12787	1.88208e-05	2.47346e-08	-0.21825	0.958233	0.601591	2.64092	5.56237e-22	1.91178e-24	-0.918309	0.797231	0.0542506
		arahy.Tifrunner.gnm1.ann1.MSL63E	-0.646488	0.000353636	6.45828e-07	-0.0830468	0.971922	0.739113	-0.773944	0.00155175	3.62022e-05	0.167932	0.999983	0.407248
		arahy.Tifrunner.gnm1.ann1.MSLW3U	1.13072	0.0303536	0.000220179	-0.554009	0.958233	0.275141	0.860843	0.194013	0.0132648	0.00365466	0.999983	0.992677
		arahy.Tifrunner.gnm1.ann1.MW3SQS	-1.57428	0.0240326	0.000154639	1.34598	0.209677	0.00439475	-1.35282	0.00577123	0.00016537	0.956206	0.242526	0.00575701
		arahy.Tifrunner.gnm1.ann1.MWJV5X	0.899775	0.00167218	4.65208e-06	-0.222042	0.958233	0.552437	0.947695	0.0206871	0.000743476	-0.364411	0.999983	0.149175
		arahy.Tifrunner.gnm1.ann1.MYUF54	-1.15759	0.00155459	4.29841e-06	-0.507273	0.895231	0.150446	-1.4608	0.00488218	0.000135855	0.197751	0.999983	0.65951
		arahy.Tifrunner.gnm1.ann1.MZYS79	-1.34404	0.0250495	0.000164175	-0.776305	0.717045	0.0614753	-1.8444	0.00319245	8.22891e-05	0.340579	0.999983	0.521752
		arahy.Tifrunner.gnm1.ann1.N0BVKE	0.836641	0.0447097	0.000394024	-0.206253	0.958233	0.562911	0.876237	0.00925686	0.000286894	-0.271832	0.999983	0.401156
		arahy.Tifrunner.gnm1.ann1.N21TUI	-0.614206	0.0132763	7.25112e-05	-0.0112751	0.998879	0.964367	-0.69561	0.000411956	8.2326e-06	0.136614	0.999983	0.512692
		arahy.Tifrunner.gnm1.ann1.N2RJA4	1.76791	0.00651819	2.7034e-05	-0.676204	0.958233	0.318817	1.28139	0.353048	0.0330351	-0.164637	0.999983	0.725191
		arahy.Tifrunner.gnm1.ann1.N3KY8E	0.748476	0.0294398	0.000209028	0.52084	0.759268	0.07676	1.22759	6.22715e-07	7.07911e-09	-0.393956	0.822883	0.0589241
		arahy.Tifrunner.gnm1.ann1.NE95XN	0.916714	1.66408e-06	1.76093e-09	-0.216484	0.958233	0.318578	0.95495	1.93403e-06	2.36561e-08	-0.293221	0.999983	0.212544
		arahy.Tifrunner.gnm1.ann1.NHAK7L	-2.88623	0.000194416	3.25187e-07	-0.380624	0.958233	0.559148	-3.22386	0.000133307	2.33312e-06	0.280821	0.999983	0.559856
		arahy.Tifrunner.gnm1.ann1.NLE5K3	-2.85	0.000214694	3.6277e-07	0.288894	0.958233	0.622695	-2.32252	0.0343708	0.00137312	0.166548	0.999983	0.552378
		arahy.Tifrunner.gnm1.ann1.NNX6TU	2.95973	1.78346e-06	1.9177e-09	0.37012	0.958233	0.54465	2.97662	0.000456626	9.21563e-06	-0.154301	0.999983	0.765111
		arahy.Tifrunner.gnm1.ann1.NPCD8X	-2.32709	0.0128584	6.95702e-05	2.89407	0.00149076	6.04306e-06	0.124248	0.984877	0.84806	-0.413706	0.999983	0.484243
		arahy.Tifrunner.gnm1.ann1.NRP8RH	1.87288	0.0315556	0.000231591	0.739321	0.958233	0.270798	3.01437	1.33795e-05	1.89644e-07	-0.517591	0.999983	0.219516
		arahy.Tifrunner.gnm1.ann1.NVJ9W9	2.03592	0.000822734	1.82549e-06	0.841335	0.951091	0.210816	2.8558	2.7381e-05	4.11252e-07	-0.488614	0.999983	0.254965
		arahy.Tifrunner.gnm1.ann1.NWH0QG	1.2598	0.0176726	0.000101952	-0.183596	0.965053	0.706863	0.557997	0.838644	0.196484	0.998394	0.12345	0.00205136
		arahy.Tifrunner.gnm1.ann1.NZ46DJ	-2.97634	0.000449914	8.6005e-07	1.09475	0.804262	0.0965683	-1.85137	0.161793	0.0102558
		arahy.Tifrunner.gnm1.ann1.P17M1H	0.535062	0.0452517	0.000400075	0.273762	0.916429	0.17499	0.742112	0.00047931	9.75105e-06	-0.124969	0.999983	0.571655
		arahy.Tifrunner.gnm1.ann1.P2EDAB	1.78642	8.87966e-06	1.10636e-08	0.446811	0.958233	0.45104	1.71921	0.0261486	0.000990085	0.373089	0.999983	0.241053
		arahy.Tifrunner.gnm1.ann1.P53GXH	-0.908015	0.0015386	4.22793e-06	-0.0986284	0.971015	0.733261	-1.01383	0.0466796	0.0020244	0.152817	0.999983	0.679291
		arahy.Tifrunner.gnm1.ann1.P7CRZW	-0.247306	0.0469324	0.000416536	-0.00298353	0.998879	0.986497	-0.26378	0.538514	0.0699273	0.0316167	0.999983	0.825785
		arahy.Tifrunner.gnm1.ann1.P7LEFE	-1.38862	0.0404286	0.000343633	-0.732949	0.738446	0.0684076	-1.91161	0.00422802	0.000114154	0.38033	0.999983	0.493726
		arahy.Tifrunner.gnm1.ann1.PAG1M8	-1.08768	0.0318189	0.000234609	-0.118423	0.976988	0.785873	-1.39173	0.0295812	0.00115145	0.474178	0.999983	0.311691
		arahy.Tifrunner.gnm1.ann1.PD2L4U	-3.37691	1.18203e-17	3.42969e-21	-0.739287	0.00576266	3.08142e-05	-4.0337	1.42719e-11	9.98625e-14	1.12285	0.375649	0.0112764
		arahy.Tifrunner.gnm1.ann1.PN14H9	1.25845	0.00011945	1.85525e-07	-0.0979348	0.980007	0.820641	1.25951	0.00126394	2.88282e-05	-0.125879	0.999983	0.578087
		arahy.Tifrunner.gnm1.ann1.PP6MCW	2.63071	0.00439996	1.56954e-05	-0.102957	0.958233	0.679216	1.8735	0.157472	0.00984592	0.751762	0.999983	0.220791
		arahy.Tifrunner.gnm1.ann1.PPP607	-1.07987	0.0103369	4.9576e-05	-0.204473	0.958233	0.432322	-1.3956	0.00424259	0.0001147	0.413343	0.999983	0.301391
		arahy.Tifrunner.gnm1.ann1.PXT4SR	3.38113	4.37837e-21	7.4729e-25	-0.207026	0.971922	0.748308	3.22945	9.09879e-11	6.84119e-13	-0.199284	0.999983	0.576398
		arahy.Tifrunner.gnm1.ann1.Q30CKZ	1.10436	0.0388566	0.000316185	0.264156	0.958233	0.448292	1.71808	1.62434e-18	7.12915e-21	-0.92302	0.21108	0.00459957
		arahy.Tifrunner.gnm1.ann1.Q37FSL	1.4774	0.0294398	0.000208777	-0.0496578	0.998879	0.935232	1.76046	0.000725497	1.55164e-05	-0.515574	0.999983	0.263014
		arahy.Tifrunner.gnm1.ann1.Q414C2	0.945596	9.52154e-08	7.63803e-11	-0.106216	0.959135	0.686668	0.88366	0.000208559	3.80301e-06	0.00849928	0.999983	0.96599
		arahy.Tifrunner.gnm1.ann1.Q4NL7Y	-1.28746	0.00170383	4.76921e-06	-0.649731	0.753974	0.0743462	-1.62716	7.51494e-05	1.2355e-06	0.0858782	0.999983	0.844626
		arahy.Tifrunner.gnm1.ann1.Q758V8	0.836641	0.0447097	0.000394024	-0.206253	0.958233	0.562911	0.876237	0.00925686	0.000286894	-0.271832	0.999983	0.401156
		arahy.Tifrunner.gnm1.ann1.Q8CNLJ	0.803294	0.00448276	1.62968e-05	0.199073	0.958233	0.484893	0.726013	0.00657856	0.000192053	0.345325	0.999983	0.12476
		arahy.Tifrunner.gnm1.ann1.Q9B6CW	0.585657	0.0227109	0.000142213	0.159182	0.958233	0.550114	0.611924	0.00926682	0.000287369	0.111997	0.999983	0.590965
		arahy.Tifrunner.gnm1.ann1.Q9ZI40	1.99404	0.0399025	0.00033468	-0.102044	0.991172	0.879898	2.04823	0.0352382	0.00141285	-0.0778843	0.999983	0.89825
		arahy.Tifrunner.gnm1.ann1.QA7CHW	1.7862	0.0301216	0.000217468	0.424885	0.958233	0.522322	2.77731	3.27291e-06	4.11513e-08	-1.5226	0.0720347	0.000982185
		arahy.Tifrunner.gnm1.ann1.QC7W61	-2.95884	2.26379e-06	2.51146e-09	-0.414583	0.958233	0.416317	-3.54295	1.75605e-06	2.12896e-08	0.425919	0.999983	0.424258
		arahy.Tifrunner.gnm1.ann1.QGI1CH	2.26414	7.749e-05	1.16387e-07	0.257076	0.963927	0.703803	2.3657	0.00210547	5.13548e-05	-0.200907	0.999983	0.689216
		arahy.Tifrunner.gnm1.ann1.QHGU6Q	2.16171	0.0227894	0.000143917	-0.340699	0.958233	0.574533	1.56631	0.235907	0.0177034	0.56742	0.999983	0.333673
		arahy.Tifrunner.gnm1.ann1.QI3NWI	-1.15717	0.0180541	0.00010446	0.243191	0.958233	0.547758	-1.21041	0.178512	0.0118165	0.404645	0.999983	0.440674
		arahy.Tifrunner.gnm1.ann1.QI8P42	0.40638	0.0148929	8.28653e-05	0.0688726	0.971067	0.733665	0.440085	0.172967	0.0112869	-0.00675613	0.999983	0.966942
		arahy.Tifrunner.gnm1.ann1.QK2693	-1.65777	0.0484806	0.000436896	-0.158613	0.958233	0.614273	-2.44276	6.64894e-06	8.86222e-08	0.534563	0.999983	0.384241
		arahy.Tifrunner.gnm1.ann1.QM0JV0	-2.28432	0.0277823	0.000187909	-0.568839	0.958233	0.40088	-2.0496	0.089874	0.00469303
		arahy.Tifrunner.gnm1.ann1.QMZN3S	-2.22263	0.0335917	0.000254595	-3.62652	2.23126e-09	2.71341e-12	-5.83745	7.30524e-20	2.87774e-22
		arahy.Tifrunner.gnm1.ann1.QTN1RI	0.682888	0.0109314	5.50393e-05	0.339823	0.906876	0.166101	0.971725	0.000825522	1.79526e-05	-0.23484	0.999983	0.258223
		arahy.Tifrunner.gnm1.ann1.QV6DWR	-0.64512	0.0262211	0.000173196	-0.0289102	0.998879	0.918971	-0.751429	0.0449536	0.00193095	0.179685	0.999983	0.537582
		arahy.Tifrunner.gnm1.ann1.QXV1YS	1.0043	0.00371026	1.27285e-05	0.487209	0.527884	0.0264806	1.41902	2.75099e-11	1.98417e-13	-0.258397	0.999983	0.416621
		arahy.Tifrunner.gnm1.ann1.R0F7P4	0.800818	0.0127508	6.87702e-05	-0.187975	0.958233	0.574921	0.876862	0.0500756	0.00220771	-0.381505	0.999983	0.174414
		arahy.Tifrunner.gnm1.ann1.R129EM	0.503023	0.00908924	4.27212e-05	0.112416	0.958233	0.564471	0.565545	0.0568122	0.00258588	-0.0206259	0.999983	0.920674
		arahy.Tifrunner.gnm1.ann1.R1F113	0.507383	0.00120347	2.96522e-06	-0.153792	0.958233	0.459509	0.471057	0.0047838	0.000132515	-0.0818202	0.999983	0.587753
		arahy.Tifrunner.gnm1.ann1.R70FHG	-2.20206	0.00908924	4.28167e-05	0.346843	0.958233	0.5702	-2.61538	0.00952233	0.000296492	1.00661	0.860705	0.0684642
		arahy.Tifrunner.gnm1.ann1.R7UPJF	0.982182	0.00229411	6.96965e-06	-0.0260364	0.998879	0.92913	1.31569	7.02282e-07	8.05943e-09	-0.780693	0.0732439	0.00101052
		arahy.Tifrunner.gnm1.ann1.R8PHGQ	3.67814	3.08568e-136	5.26656e-141	0.559173	0.632919	0.0432603	3.96817	2.07641e-101	5.60242e-105	0.0288114	0.999983	0.861316
		arahy.Tifrunner.gnm1.ann1.RF8D1A	-1.95542	0.0499304	0.000456779	0.709595	0.958233	0.233599	-3.04879	0.000280784	5.3991e-06	1.32244	0.618853	0.029772
		arahy.Tifrunner.gnm1.ann1.RFHL3Y	0.491412	0.00675012	2.88023e-05	-0.0977397	0.958557	0.684674	0.470707	0.121592	0.00696168	-0.0643437	0.999983	0.669976
		arahy.Tifrunner.gnm1.ann1.RG5BSU	-1.41052	5.29129e-06	6.14112e-09	-0.161787	0.958233	0.392976	-1.83652	3.85879e-31	8.05159e-34	0.505053	0.999983	0.154614
		arahy.Tifrunner.gnm1.ann1.RGNF9W	-2.6694	0.00173351	5.00021e-06	0.270725	0.958233	0.61669	-4.24094	2.30191e-08	2.1945e-10	0.497869	0.999983	0.255885
		arahy.Tifrunner.gnm1.ann1.RKN80Q	0.945596	9.52154e-08	7.63803e-11	-0.106216	0.959135	0.686668	0.88366	0.000208559	3.80301e-06	0.00849928	0.999983	0.96599
		arahy.Tifrunner.gnm1.ann1.RL39CN	1.37101	0.0176339	0.000101427	0.0313396	0.998879	0.937984	1.83158	0.000139596	2.45323e-06	-1.01173	0.382276	0.0117476
		arahy.Tifrunner.gnm1.ann1.RRD2QF	-0.749235	0.0499365	0.000459974	-0.425408	0.893695	0.149615	-0.884836	0.00608636	0.000175385	-0.14098	0.999983	0.584654
		arahy.Tifrunner.gnm1.ann1.RRY6M7	2.1524	0.0475196	0.00042337				1.84567	0.158789	0.00995678	-0.270636	0.999983	0.649603
		arahy.Tifrunner.gnm1.ann1.RS5FH0	-1.66496	0.0281273	0.000192587	0.676108	0.916429	0.175163	-2.19135	0.00222355	5.47932e-05	1.22451	0.617025	0.0294624
		arahy.Tifrunner.gnm1.ann1.RS9BE1	-1.85572	0.0010553	2.53965e-06	-0.557069	0.87906	0.140204	-2.59433	2.15492e-07	2.28694e-09	0.564636	0.999983	0.338286
		arahy.Tifrunner.gnm1.ann1.RY5C40	1.34132	0.0107161	5.23092e-05	-0.512705	0.462081	0.019799	0.870927	0.673559	0.111573	0.232926	0.999983	0.666122
		arahy.Tifrunner.gnm1.ann1.S5L7UT	0.589712	0.0418173	0.000360432	0.0446347	0.990387	0.877022	0.713135	0.00177137	4.19064e-05	-0.20635	0.999983	0.225311
		arahy.Tifrunner.gnm1.ann1.S5WPE4	-2.47786	0.00938043	4.43865e-05	0.706664	0.958233	0.297507	-1.66575	0.262196	0.0207563	0.128391	0.999983	0.751038
		arahy.Tifrunner.gnm1.ann1.SA3GIM	1.70481	0.0132469	7.21242e-05	0.119103	0.984405	0.848096	1.03033	0.557297	0.0748394	1.05722	0.588963	0.0263933
		arahy.Tifrunner.gnm1.ann1.SBJ23B	-1.63555	0.0162039	9.18196e-05	-0.155643	0.975659	0.771868	-1.86197	0.00551225	0.000157354	0.202238	0.999983	0.732508
		arahy.Tifrunner.gnm1.ann1.SC3PTI	1.7978	0.0281273	0.000193468	0.0683351	0.998879	0.91537	1.43401	0.385278	0.0383934	0.101667	0.999983	0.849389
		arahy.Tifrunner.gnm1.ann1.SCHW0S	-1.167	0.0228473	0.000144672	-0.370581	0.859124	0.127328	-2.27848	1.62393e-47	1.60657e-50	1.34201	0.000157867	6.55108e-07
		arahy.Tifrunner.gnm1.ann1.SCN40X	-1.30401	0.000108016	1.65923e-07	0.127447	0.968291	0.718216	-0.997515	0.051347	0.00227917	-0.48632	0.999983	0.140693
		arahy.Tifrunner.gnm1.ann1.SE8WTS	-1.79164	0.0185409	0.00010791	1.06671	0.675975	0.0517061	-0.824916	0.749989	0.14628	-0.459218	0.999983	0.446999
		arahy.Tifrunner.gnm1.ann1.SK3TPA	0.486039	0.0294271	0.000207933	-0.00257666	0.998879	0.989887	0.556189	0.0116208	0.000378109	-0.148272	0.999983	0.458833
		arahy.Tifrunner.gnm1.ann1.SLB9HH	-2.22589	0.00364056	1.22938e-05	1.49419	0.364053	0.0116802	-1.84718	0.0111127	0.000357602	0.830259	0.988644	0.106452
		arahy.Tifrunner.gnm1.ann1.SPD1GG	1.0192	0.0189971	0.000113002	-0.519573	0.570747	0.0322113	1.23202	3.90498e-07	4.3128e-09	-1.01045	0.00504632	3.67147e-05
		arahy.Tifrunner.gnm1.ann1.STC0VE	2.18236	0.0396971	0.000329284	-0.185649	0.958233	0.568787	2.22393	0.0405785	0.0017036	-0.592127	0.999983	0.335014
		arahy.Tifrunner.gnm1.ann1.SVL5FL	-1.79022	0.0109314	5.44428e-05	-0.84909	0.801865	0.095058	-2.19565	0.00185626	4.42412e-05	0.10048	0.999983	0.867697
		arahy.Tifrunner.gnm1.ann1.SZ745P	2.48788	0.00115024	2.78775e-06	-0.149669	0.971922	0.748359	3.93628	5.31185e-38	8.59925e-41	-3.01992	2.63033e-22	2.4571e-25
		arahy.Tifrunner.gnm1.ann1.SZV0B9	0.664965	0.0051322	1.98841e-05	-0.33028	0.958233	0.260501	0.567315	0.272497	0.0220423	-0.138265	0.999983	0.571872
		arahy.Tifrunner.gnm1.ann1.T3VW13	1.35547	0.0109314	5.4831e-05	0.532435	0.915003	0.173765	1.29388	0.00681573	0.000200752	0.664452	0.901407	0.0780618
		arahy.Tifrunner.gnm1.ann1.T6F4RL	2.69407	0.00033471	5.89658e-07	-0.28583	0.958233	0.611422	2.52724	0.00524138	0.000148019	-0.924335	0.924348	0.0844331
		arahy.Tifrunner.gnm1.ann1.TQL4XD	0.348581	0.0061414	2.49472e-05	0.190437	0.948815	0.20927	0.471167	0.00401253	0.000107614	-0.0527113	0.999983	0.710378
		arahy.Tifrunner.gnm1.ann1.TX3Z3S	0.990931	0.0388566	0.000317007	0.232031	0.958233	0.532954	0.965327	0.00428747	0.000116067	0.30834	0.999983	0.402692
		arahy.Tifrunner.gnm1.ann1.TZP9CN	-1.38051	0.00224088	6.76968e-06	0.285397	0.958233	0.418744	-1.77068	7.73115e-14	4.61694e-16	0.768291	0.737666	0.0447895
		arahy.Tifrunner.gnm1.ann1.U16Y2L	-1.168	0.000194416	3.19415e-07	-0.690525	0.462081	0.0198088	-1.62127	7.61477e-08	7.68408e-10	0.273139	0.999983	0.220182
		arahy.Tifrunner.gnm1.ann1.U2VM0P	-0.806934	0.0277823	0.000186952	-0.836685	0.0413435	0.000383735	-1.07434	7.89567e-06	1.06376e-07	-0.217794	0.999983	0.209841
		arahy.Tifrunner.gnm1.ann1.U38C07	1.90093	0.0352799	0.000276386	0.159374	0.978715	0.80312	1.73633	0.200006	0.0139012	-0.173564	0.999983	0.762432
		arahy.Tifrunner.gnm1.ann1.U70NLY	-0.745177	0.0332481	0.000249687	-0.705399	0.170679	0.00312563	-1.17426	8.87364e-06	1.20829e-07	0.212964	0.999983	0.431104
		arahy.Tifrunner.gnm1.ann1.U7HMBF	1.559	0.0249595	0.000163159	-0.432109	0.928062	0.19012	1.7857	1.7387e-15	9.06972e-18	-0.303919	0.999983	0.616471
		arahy.Tifrunner.gnm1.ann1.U7JB58	1.00928	0.0499365	0.000460555	0.95532	0.155716	0.00272643	1.69615	9.10211e-06	1.24267e-07	-0.239966	0.999983	0.464551
		arahy.Tifrunner.gnm1.ann1.U80MXJ	0.917764	1.29691e-06	1.26172e-09	0.350875	0.783676	0.085601	1.08392	6.79883e-07	7.79014e-09	0.0363403	0.999983	0.873887
		arahy.Tifrunner.gnm1.ann1.UAI9RV	1.64054	0.0377314	0.000301334	2.02198	0.0118219	7.58993e-05	3.86841	2.10888e-46	2.23808e-49	-0.811908	0.000583655	2.84142e-06
		arahy.Tifrunner.gnm1.ann1.UI7C31	-2.19451	2.7442e-07	2.34187e-10	0.224101	0.958233	0.578568	-2.10835	0.00238937	5.94828e-05	0.239561	0.999983	0.691814
		arahy.Tifrunner.gnm1.ann1.ULYQ5U	-0.441752	0.0407431	0.000347696	-0.0601133	0.975214	0.769093	-0.446044	0.308214	0.0266889	-0.0454664	0.999983	0.830402
		arahy.Tifrunner.gnm1.ann1.UN4XW3	-0.968703	0.0470014	0.00041795	-0.166602	0.963927	0.703482	-0.931141	0.276231	0.0225431	-0.167076	0.999983	0.69771
		arahy.Tifrunner.gnm1.ann1.UPED9V	1.11979	0.00806542	3.63419e-05	0.300538	0.958233	0.417106	1.37834	0.00492429	0.000137381	-0.235194	0.999983	0.523431
		arahy.Tifrunner.gnm1.ann1.US0JF3	0.83669	1.82783e-09	9.983e-13	-0.0362242	0.985798	0.851922	0.908748	1.92069e-10	1.48213e-12	-0.184615	0.999983	0.29867
		arahy.Tifrunner.gnm1.ann1.US4YA2	1.72408	0.0162039	9.16899e-05	0.766054	0.885598	0.144237	2.14931	6.22921e-05	1.00619e-06	0.253134	0.999983	0.635348
		arahy.Tifrunner.gnm1.ann1.UX2221	1.56859	0.0051322	1.97612e-05	-0.664992	0.958233	0.248129	1.45753	0.027123	0.00103693	-0.479228	0.999983	0.267904
		arahy.Tifrunner.gnm1.ann1.UY0F0V	1.17476	0.00657231	2.74828e-05	-0.269249	0.958233	0.554645	1.11784	4.8378e-06	6.24804e-08	-0.0899797	0.999983	0.727447
		arahy.Tifrunner.gnm1.ann1.V0HQZF	0.625036	0.0227109	0.000142646	0.416939	0.858255	0.126315	0.92562	0.00509459	0.000142865	-0.169574	0.999983	0.485624
		arahy.Tifrunner.gnm1.ann1.V0RRMI	-1.23578	0.0280839	0.000190773	0.900749	0.23549	0.00532759	-0.445401	0.878834	0.228723	-0.618778	0.993259	0.107675
		arahy.Tifrunner.gnm1.ann1.V2Z0GB	0.492811	0.0243556	0.000157964	-0.027048	0.998066	0.908071	0.550847	0.000900595	1.97627e-05	-0.14453	0.999983	0.423331
		arahy.Tifrunner.gnm1.ann1.V5ST5E	-1.2769	0.0491882	0.000447524	0.125512	0.977155	0.789071	-1.08547	0.29712	0.0250923	-0.150029	0.999983	0.782916
		arahy.Tifrunner.gnm1.ann1.V5VKR8	-2.40697	3.37552e-05	4.66662e-08	-0.742715	0.852899	0.121812	-2.9558	5.0154e-05	7.90281e-07	0.497041	0.999983	0.415999
		arahy.Tifrunner.gnm1.ann1.V7M4XR	-0.516727	0.00467409	1.72317e-05	-0.120433	0.958233	0.549495	-0.643499	0.0235328	0.000870298	0.136355	0.999983	0.52147
		arahy.Tifrunner.gnm1.ann1.V8BLVD	1.15835	0.0042937	1.5243e-05	0.114281	0.976988	0.786757	1.38136	5.4324e-07	6.12677e-09	-0.262162	0.999983	0.442854
		arahy.Tifrunner.gnm1.ann1.VBH53Z	0.944547	0.0281273	0.000193226	0.255224	0.958233	0.567056	1.10671	0.0823726	0.00416945	-0.10974	0.999983	0.775174
		arahy.Tifrunner.gnm1.ann1.VE6REM	2.64003	0.00241825	7.55315e-06	-0.00331485	0.998879	0.993992	2.1827	0.0525564	0.0023549	0.326098	0.999983	0.593409
		arahy.Tifrunner.gnm1.ann1.VF7WU9	0.573324	0.0412272	0.000353235	0.167794	0.958233	0.497665	0.479482	0.155987	0.00969413	0.338301	0.827287	0.0599776
		arahy.Tifrunner.gnm1.ann1.VFVG10	2.32181	0.00132526	3.43813e-06	-0.926653	0.913589	0.171925	1.35616	0.397132	0.0404319	0.519271	0.999983	0.325218
		arahy.Tifrunner.gnm1.ann1.VG2ADC	5.18982	2.58082e-19	7.0478e-23				4.53249	8.40766e-10	6.76012e-12	0.0635167	0.999983	0.88713
		arahy.Tifrunner.gnm1.ann1.VG3SGX	0.675219	0.000184603	2.96171e-07	0.125421	0.958233	0.618273	0.846615	0.000343907	6.7428e-06	-0.233109	0.999983	0.145468
		arahy.Tifrunner.gnm1.ann1.VH54GQ	2.51615	1.41788e-28	1.936e-32	0.433328	0.958233	0.234724	2.83562	6.42511e-31	1.36375e-33	-0.128775	0.999983	0.629537
		arahy.Tifrunner.gnm1.ann1.VH7VLJ	0.670166	0.0109301	5.41e-05	-0.12699	0.958233	0.596755	0.444053	0.423073	0.0452265	0.297475	0.999983	0.176483
		arahy.Tifrunner.gnm1.ann1.VNN4XC	-1.71641	0.000311934	5.37726e-07	-0.552272	0.91068	0.169146	-1.73117	5.57953e-06	7.3164e-08	-0.650153	0.995532	0.109369
		arahy.Tifrunner.gnm1.ann1.VSK83B	-0.592485	0.0338199	0.000258877	-0.192805	0.958233	0.433684	-0.765393	0.0145996	0.00049292	0.154623	0.999983	0.584289
		arahy.Tifrunner.gnm1.ann1.VU0ITX	1.57239	0.00908924	4.27142e-05	0.0572989	0.998879	0.93044	1.48497	0.163938	0.0104753	-0.0809122	0.999983	0.866864
		arahy.Tifrunner.gnm1.ann1.W0CMT4	-2.72814	0.0024104	7.48749e-06	-0.498431	0.958233	0.46083	-2.65251	0.00813506	0.00024598
		arahy.Tifrunner.gnm1.ann1.W0JK2Q	2.04172	2.38619e-05	3.21743e-08	0.599015	0.958233	0.33188	2.75569	8.75684e-08	8.99405e-10	-0.700489	0.808318	0.0563811
		arahy.Tifrunner.gnm1.ann1.W1N7QF	-2.35978	0.00245327	7.74628e-06	1.43063	0.301943	0.0083695	-1.04908	0.730015	0.136934	-0.253117	0.999983	0.665963
		arahy.Tifrunner.gnm1.ann1.W479GS	-2.05292	0.0298753	0.00021467	-0.634623	0.958233	0.309767	-1.60021	0.229322	0.01697	-1.01078	0.859195	0.0675466
		arahy.Tifrunner.gnm1.ann1.W4Z8DF	1.02517	0.0339568	0.000260805	0.0197795	0.998879	0.963533	1.21456	0.0299149	0.00116928	-0.43173	0.999983	0.16901
		arahy.Tifrunner.gnm1.ann1.W5PE0L	1.55749	0.0326253	0.000244453	-0.819393	0.871076	0.135078	1.38733	0.121732	0.00697848	-0.416814	0.999983	0.408326
		arahy.Tifrunner.gnm1.ann1.W6YZV5	2.00762	1.39417e-08	9.51814e-12	-0.334715	0.875072	0.137074	2.22023	1.27793e-39	1.9079e-42	-0.529252	0.999983	0.196998
		arahy.Tifrunner.gnm1.ann1.W7MH1X	2.23007	0.032448	0.000242571				1.68489	0.224328	0.0163987	0.221267	0.999983	0.6845
		arahy.Tifrunner.gnm1.ann1.W8AC1S	2.50065	0.00170705	4.86563e-06	0.505563	0.958233	0.454007	3.00482	4.91289e-06	6.37154e-08	0.534563	0.999983	0.356976
		arahy.Tifrunner.gnm1.ann1.WG6QSW	0.916714	1.66408e-06	1.76093e-09	-0.216484	0.958233	0.318578	0.95495	1.93403e-06	2.36561e-08	-0.293221	0.999983	0.212544
		arahy.Tifrunner.gnm1.ann1.WHQ58B	-0.952761	0.0281263	0.000192021	0.257789	0.958233	0.491422	-0.620461	0.782911	0.164044	-0.280299	0.999983	0.548959
		arahy.Tifrunner.gnm1.ann1.WME1RR	-1.59371	0.000599272	1.25807e-06	0.109923	0.975793	0.77455	-1.88562	0.000725688	1.55335e-05	0.586972	0.999983	0.257772
		arahy.Tifrunner.gnm1.ann1.WMTX8C	-1.13637	0.00830314	3.78382e-05	-0.730844	0.173895	0.00322806	-1.66191	1.1247e-05	1.57191e-07	0.367306	0.999983	0.307981
		arahy.Tifrunner.gnm1.ann1.WN4T5U	-0.454737	0.0495492	0.000452446	-0.108955	0.958233	0.661131	-0.467377	0.186202	0.0124996	-0.0809111	0.999983	0.646371
		arahy.Tifrunner.gnm1.ann1.WP5XH6	-1.52798	0.0391384	0.000319974	-0.749484	0.916429	0.175799	-2.04564	0.00146632	3.38661e-05	0.27105	0.999983	0.595395
		arahy.Tifrunner.gnm1.ann1.WPBC77	0.485309	0.0491882	0.00044831	-0.198618	0.958233	0.451912	0.484217	0.194138	0.0132814	-0.20636	0.999983	0.245414
		arahy.Tifrunner.gnm1.ann1.WRM861	2.20096	5.69402e-07	5.05357e-10	-0.441719	0.958233	0.245208	2.62784	2.43564e-28	5.69546e-31	-1.08746	0.291402	0.00759573
		arahy.Tifrunner.gnm1.ann1.WS32QH	-3.71825	2.43084e-08	1.74254e-11	-0.668807	0.958233	0.291297	-4.43997	6.83047e-14	4.06678e-16	-0.21564	0.999983	0.675767
		arahy.Tifrunner.gnm1.ann1.WU96YE	1.56051	0.0499914	0.000462457	-1.07389	0.744951	0.0707426	1.66826	0.00216086	5.28612e-05	-1.08452	0.598771	0.0274183
		arahy.Tifrunner.gnm1.ann1.WV775P	0.638029	0.00189166	5.55325e-06	-0.192001	0.958233	0.453722	0.468387	0.366289	0.0352568	0.13229	0.999983	0.419786
		arahy.Tifrunner.gnm1.ann1.WVYD0V	-2.6694	0.00173351	5.00021e-06	0.270725	0.958233	0.61669	-4.24094	2.30191e-08	2.1945e-10	0.497869	0.999983	0.255885
		arahy.Tifrunner.gnm1.ann1.X0CE23	3.79024	1.48991e-07	1.22061e-10	-0.102957	0.958233	0.679216	4.56289	5.74888e-11	4.28111e-13	-0.463715	0.999983	0.445953
		arahy.Tifrunner.gnm1.ann1.X0SKZJ	-0.60735	0.0142985	7.90698e-05	0.234095	0.958233	0.273631	-0.62663	0.0208703	0.000753537	0.262493	0.999983	0.281919
		arahy.Tifrunner.gnm1.ann1.X40XE7	-1.10578	0.000796208	1.73945e-06	-0.248601	0.904705	0.161095	-1.64646	1.30003e-32	2.54889e-35	0.649749	0.684289	0.0368414
		arahy.Tifrunner.gnm1.ann1.X6QVVL	-1.55089	0.044121	0.000385949	0.639035	0.958233	0.254555	-1.30935	0.130871	0.00770248	0.227238	0.999983	0.644172
		arahy.Tifrunner.gnm1.ann1.X9KLSS	-0.551557	0.0104777	5.04301e-05	0.2164	0.958233	0.382008	-0.519955	0.150148	0.00919351	0.15978	0.999983	0.447535
		arahy.Tifrunner.gnm1.ann1.XAZ91P	1.01485	0.0240326	0.000154608	0.468298	0.958233	0.363497	1.2774	0.0640871	0.0030145	-0.0910274	0.999983	0.802583
		arahy.Tifrunner.gnm1.ann1.XG2Y2X	-0.84954	0.0370941	0.000293131	0.415796	0.958233	0.227737	-0.363244	0.851217	0.207172	-0.550197	0.942777	0.0895423
		arahy.Tifrunner.gnm1.ann1.XM49AS	-0.50383	0.0403616	0.000340997	-0.010303	0.998879	0.966679	-0.493757	0.323883	0.028873	-0.0215391	0.999983	0.932807
		arahy.Tifrunner.gnm1.ann1.XT9L53	-2.40366	0.00534328	2.08843e-05	-0.759771	0.84267	0.115632	-4.74775	2.33003e-11	1.66389e-13	1.08537	0.776537	0.0508453
		arahy.Tifrunner.gnm1.ann1.XWK03B	1.16089	0.0296438	0.000210983	0.20554	0.958233	0.596029	1.68911	1.34752e-11	9.40458e-14	-0.775004	0.655227	0.0335779
		arahy.Tifrunner.gnm1.ann1.XX7LIE	-2.34991	0.00124002	3.17466e-06	-0.0833478	0.991172	0.880128	-2.51684	0.0116768	0.000380587	0.44691	0.999983	0.364502
		arahy.Tifrunner.gnm1.ann1.XXUZ88	1.32609	0.00573138	2.29881e-05	-0.136128	0.969296	0.721307	1.4676	0.000811186	1.75825e-05	-0.390587	0.999983	0.334046
		arahy.Tifrunner.gnm1.ann1.XZZ787	-0.925401	0.0404286	0.000343414	0.176058	0.958233	0.649536	-1.04767	0.0136479	0.000458578	0.384368	0.999983	0.260836
		arahy.Tifrunner.gnm1.ann1.Y1D24R	0.360268	0.00665376	2.79369e-05	0.11929	0.958233	0.471146	0.477062	0.00907291	0.00027957	-0.118738	0.999983	0.404331
		arahy.Tifrunner.gnm1.ann1.Y1X04L	0.664965	0.0051322	1.98841e-05	-0.33028	0.958233	0.260501	0.567315	0.272497	0.0220423	-0.138265	0.999983	0.571872
		arahy.Tifrunner.gnm1.ann1.YCI8SI	1.77161	3.63403e-10	1.73669e-13	0.430374	0.919447	0.179905	2.19388	1.6711e-14	9.46861e-17	-0.364929	0.999983	0.192955
		arahy.Tifrunner.gnm1.ann1.YFX1MF	-2.06503	0.0299671	0.000215841	1.00653	0.840684	0.114668	-1.27934	0.570879	0.0779555	0.270139	0.999983	0.620837
		arahy.Tifrunner.gnm1.ann1.YNET3T	2.39402	0.000404482	7.59396e-07	0.358365	0.958233	0.593261	2.5482	0.00285919	7.23104e-05	-0.332225	0.999983	0.559053
		arahy.Tifrunner.gnm1.ann1.YNH2A3	-1.76666	8.95552e-14	3.51556e-17	-0.309232	0.860441	0.128088	-2.0835	7.92667e-30	1.75375e-32	0.250056	0.999983	0.435755
		arahy.Tifrunner.gnm1.ann1.YSLW7X	2.02928	0.0489481	0.000441945	0.187693	0.962924	0.699921	1.93056	0.125388	0.00728053	0.159177	0.999983	0.788796
		arahy.Tifrunner.gnm1.ann1.YT9B61	-0.967993	0.00120347	2.97838e-06	-0.151057	0.958233	0.542424	-0.872381	0.117304	0.00664247	-0.292774	0.999983	0.427051
		arahy.Tifrunner.gnm1.ann1.YU9W9A	-0.749734	0.00153107	4.16226e-06	0.287796	0.958233	0.296427	-0.60721	0.301221	0.025639	0.0426687	0.999983	0.88313
		arahy.Tifrunner.gnm1.ann1.YYW2BF	1.10054	0.0313825	0.000229249	0.134013	0.958233	0.426439	1.75855	1.32401e-19	5.28707e-22	-1.35665	0.00011458	4.67244e-07
		arahy.Tifrunner.gnm1.ann1.YZL4IN	-0.498412	0.0337318	0.00025735	-0.31401	0.872749	0.135836	-0.608197	0.0328889	0.00130327	-0.0756999	0.999983	0.722596
		arahy.Tifrunner.gnm1.ann1.Z0QBJC	0.560866	0.0491402	0.000446196	0.142349	0.958233	0.559188	0.705991	0.0210317	0.000761684	-0.150562	0.999983	0.573882
		arahy.Tifrunner.gnm1.ann1.Z0WZ2G	1.20351	0.0265779	0.000176913	0.521915	0.953357	0.222951	0.969458	0.323234	0.0287454	0.835838	0.553713	0.023107
		arahy.Tifrunner.gnm1.ann1.Z1VD15	-1.68447	4.16396e-06	4.76166e-09	-0.866136	0.128836	0.00199762	-2.14401	1.7929e-11	1.27064e-13	0.111046	0.999983	0.798084
		arahy.Tifrunner.gnm1.ann1.Z72FSA	1.9969	0.0227498	0.000143278	1.89474	0.227265	0.00501132	4.16659	6.46314e-11	4.83625e-13	0.0872703	0.999983	0.799934
		arahy.Tifrunner.gnm1.ann1.ZEH3NP	-1.57817	0.00266551	8.6894e-06	-0.421114	0.958233	0.300116	-2.35673	2.50218e-07	2.66898e-09	0.830834	0.945045	0.0900464
		arahy.Tifrunner.gnm1.ann1.ZFHV8M	0.774325	0.0282952	0.000195106	0.586402	0.666067	0.0496495	1.1358	0.000142012	2.50081e-06	-0.0611882	0.999983	0.811765
		arahy.Tifrunner.gnm1.ann1.ZI84TJ	2.35562	0.0196009	0.000117759				1.17755	0.572164	0.0783311	0.325493	0.999983	0.594505
		arahy.Tifrunner.gnm1.ann1.ZJ3KD6	2.25939	0.0302921	0.000219215				1.66367	0.245522	0.0187562	0.0762359	0.999983	0.898233
		arahy.Tifrunner.gnm1.ann1.ZN78HF	1.9496	0.00464738	1.69746e-05	1.20922	0.695111	0.0561886	2.7542	2.91965e-06	3.63945e-08	0.452138	0.999983	0.233655
		arahy.Tifrunner.gnm1.ann1.ZNF0Y2	0.502091	0.0222412	0.000138177	-0.0540757	0.980007	0.811492	0.57755	0.0483919	0.00212042	-0.218432	0.999983	0.323143
		arahy.Tifrunner.gnm1.ann1.ZPHF5W	2.68885	1.40589e-15	4.79908e-19	0.157612	0.975179	0.768812	2.91383	3.66354e-12	2.3921e-14	-0.351913	0.999983	0.321737
		arahy.Tifrunner.gnm1.ann1.ZQR06K	1.52339	0.0414714	0.000356743	0.0814697	0.990118	0.874934	1.68621	0.0656092	0.00309907	-0.429955	0.999983	0.423312
		arahy.Tifrunner.gnm1.ann1.ZWJ0BK	1.8181	0.0134184	7.36393e-05	0.300012	0.958233	0.65377	2.11171	0.000784915	1.69283e-05	0.0512968	0.999983	0.910086
		arahy.Tifrunner.gnm1.ann1.ZXD46E	0.87093	0.0384258	0.000309557	0.0619145	0.991172	0.880329	0.960363	0.0898531	0.00468873	-0.153275	0.999983	0.61124
