# Supplementary material for: Transcriptional networks orchestrating red and pink testa color in peanut
Source: BMC Plant Biol. 2023 Jan 19;23:44. doi: 10.1186/s12870-023-04041-0 (PMC9850581; doi:10.1186/s12870-023-04041-0)
Supplement: Supplementary file 4 — Additional file 4: Table S3. Significantly enriched GO terms between different comparison groups with pink and red testa peanuts. [file 12870_2023_4041_MOESM4_ESM.xlsx]

## Sheet: Sheet1
						Table S3: Significantly enriched GO terms between different comparison groups with pink and red testa peanuts.
				Gene ID	GO Term	Level 1	Level 2	log2(BulkRed/BulkPink)	Qvalue(BulkPink-vs-BulkRed)	Pvalue(BulkPink-vs-BulkRed)	log2(Pink/Y9102)	Qvalue(Y9102-vs-Pink)	Pvalue(Y9102-vs-Pink)	log2(ZH12/Y9102)	Qvalue(Y9102-vs-ZH12)	Pvalue(Y9102-vs-ZH12)	log2(Red/ZH12)	Qvalue(ZH12-vs-Red)	Pvalue(ZH12-vs-Red)
				arahy.Tifrunner.gnm1.ann1.026BRM	[C]GO:0016021//integral component of membrane;GO:0044425//membrane part;GO:0031224//intrinsic component of membrane;GO:0016020//membrane;[F]GO:0060089//molecular transducer activity;GO:0022824//transmitter-gated ion channel activity;GO:0030594//neurotransmitter receptor activity;GO:0008066//glutamate receptor activity;GO:0015075//ion transmembrane transporter activity;GO:0022834//ligand-gated cha…	cellular_component;molecular_function	[C]membrane part;membrane;[F]molecular transducer activity;transporter activity;	1.10416	0.0121208	6.32464e-05	-0.259051	0.958233	0.424014	1.15706	5.67212e-05	9.02944e-07	-0.293295	0.999983	0.461524
				arahy.Tifrunner.gnm1.ann1.033Y78	[F]GO:0003824//catalytic activity;GO:0008233//peptidase activity;GO:0004252//serine-type endopeptidase activity;GO:0017171//serine hydrolase activity;GO:0140096//catalytic activity, acting on a protein;GO:0070011//peptidase activity, acting on L-amino acid peptides;GO:0016787//hydrolase activity;GO:0004175//endopeptidase activity;GO:0008236//serine-type peptidase activity;	molecular_function	[F]catalytic activity;	1.26436	0.00233464	7.17246e-06	-0.754755	0.575807	0.032983	0.718935	0.00839803	0.000254989	0.447558	0.939812	0.089011
				arahy.Tifrunner.gnm1.ann1.09KEBU	[P]GO:0006810//transport;GO:0055085//transmembrane transport;GO:0015893//drug transport;GO:0042493//response to drug;GO:0050896//response to stimulus;GO:0006855//drug transmembrane transport;GO:0051179//localization;GO:0042221//response to chemical;GO:0051234//establishment of localization;[C]GO:0016020//membrane;GO:0016021//integral component of membrane;GO:0031224//intrinsic component of membra…	cellular_component;molecular_function;biological_process	[C]membrane;membrane part;[P]response to stimulus;localization;[F]transporter activity;	-1.85227	0.00122614	3.10843e-06	-0.452289	0.904705	0.160564	-3.10232	1.15947e-14	6.48624e-17	1.2048	0.556531	0.0234846
				arahy.Tifrunner.gnm1.ann1.0AN8KE	[C]GO:0031224//intrinsic component of membrane;GO:0016021//integral component of membrane;GO:0044425//membrane part;GO:0016020//membrane;[F]GO:0043169//cation binding;GO:0016491//oxidoreductase activity;GO:0043167//ion binding;GO:0016705//oxidoreductase activity, acting on paired donors, with incorporation or reduction of molecular oxygen;GO:0048037//cofactor binding;GO:0003824//catalytic activit…	cellular_component;molecular_function	[C]membrane;membrane part;[F]catalytic activity;binding;	-1.57624	0.0366376	0.000288273	-1.33931	0.0455351	0.000435668	-2.74426	2.1246e-13	1.29935e-15	0.644657	0.999983	0.24275
				arahy.Tifrunner.gnm1.ann1.0BPR43	[F]GO:0016740//transferase activity;GO:0046872//metal ion binding;GO:0016741//transferase activity, transferring one-carbon groups;GO:0051213//dioxygenase activity;GO:0043167//ion binding;GO:0016491//oxidoreductase activity;GO:0003824//catalytic activity;GO:0008168//methyltransferase activity;GO:0043169//cation binding;GO:0005488//binding;	molecular_function	[F]binding;catalytic activity;	2.27466	0.00557021	2.18663e-05	0.175644	0.971922	0.750768	1.86233	0.0147239	0.000498178	0.625908	0.999983	0.300303
				arahy.Tifrunner.gnm1.ann1.0NGS5F	[F]GO:0043169//cation binding;GO:0005488//binding;GO:0043167//ion binding;GO:0046872//metal ion binding;	molecular_function	[F]binding;	-0.802538	0.0395497	0.000326712	-0.89929	0.0255164	0.000198045	-1.30691	1.05594e-10	8.01539e-13	0.196878	0.999983	0.304533
				arahy.Tifrunner.gnm1.ann1.0UZT5Y	[P]GO:0044238//primary metabolic process;GO:0019538//protein metabolic process;GO:0044267//cellular protein metabolic process;GO:0016310//phosphorylation;GO:0043412//macromolecule modification;GO:0008152//metabolic process;GO:0006807//nitrogen compound metabolic process;GO:0006796//phosphate-containing compound metabolic process;GO:0044260//cellular macromolecule metabolic process;GO:0006468//pro…	biological_process;molecular_function;cellular_component	[C]membrane part;cell;membrane;[P]cellular process;metabolic process;[F]molecular transducer activity;catalytic activity;binding;	1.05595	0.00879772	4.05425e-05	0.0213098	0.998879	0.962837	1.18213	0.00850801	0.000259247	-0.242473	0.999983	0.495836
				arahy.Tifrunner.gnm1.ann1.0V2EN1	[P]GO:0006996//organelle organization;GO:0009987//cellular process;GO:0097435//supramolecular fiber organization;GO:0022607//cellular component assembly;GO:0016043//cellular component organization;GO:0030029//actin filament-based process;GO:0071840//cellular component organization or biogenesis;GO:0044085//cellular component biogenesis;GO:0030036//actin cytoskeleton organization;GO:0051639//actin…	biological_process;molecular_function;cellular_component	[C]organelle part;cell;supramolecular complex;organelle;[P]cellular process;cellular component organization or biogenesis;[F]binding;	-0.709863	0.00149112	3.99566e-06	-0.20033	0.958233	0.39224	-1.0494	1.63891e-07	1.72163e-09	0.440156	0.540538	0.0219358
				arahy.Tifrunner.gnm1.ann1.0VJ7W8	[C]GO:0044424//intracellular part;GO:0044444//cytoplasmic part;GO:0044425//membrane part;GO:0005622//intracellular;GO:0044464//cell part;GO:0031224//intrinsic component of membrane;GO:0005737//cytoplasm;GO:0043227//membrane-bounded organelle;GO:0016021//integral component of membrane;GO:0012505//endomembrane system;GO:0005794//Golgi apparatus;GO:0043229//intracellular organelle;GO:0043231//intrac…	cellular_component;molecular_function	[C]cell;membrane;organelle;membrane part;[F]transporter activity;	-1.4571	0.0134231	7.39999e-05	0.339175	0.958233	0.50362	-0.868073	0.535574	0.0693817	-0.750981	0.999983	0.156495
				arahy.Tifrunner.gnm1.ann1.178VWH	[F]GO:0032559//adenyl ribonucleotide binding;GO:0030554//adenyl nucleotide binding;GO:0000166//nucleotide binding;GO:0097367//carbohydrate derivative binding;GO:0036094//small molecule binding;GO:0043167//ion binding;GO:1901265//nucleoside phosphate binding;GO:0005488//binding;GO:0032555//purine ribonucleotide binding;GO:0043168//anion binding;GO:1901363//heterocyclic compound binding;GO:0097159/…	molecular_function	[F]binding;	0.954927	0.00290922	9.5832e-06	0.170333	0.958233	0.570784	0.915537	0.0296956	0.00115751	0.220336	0.999983	0.507923
				arahy.Tifrunner.gnm1.ann1.1CAS5W	[C]GO:0016020//membrane;GO:0016021//integral component of membrane;GO:0031224//intrinsic component of membrane;GO:0044425//membrane part;	cellular_component	[C]membrane part;membrane;	0.559798	0.00092065	2.1056e-06	-0.153503	0.958233	0.456487	0.581316	0.0101756	0.000320761	-0.203985	0.999983	0.28448
				arahy.Tifrunner.gnm1.ann1.1E6H8M	[P]GO:0031325//positive regulation of cellular metabolic process;GO:0006355//regulation of transcription, DNA-templated;GO:1903506//regulation of nucleic acid-templated transcription;GO:2000112//regulation of cellular macromolecule biosynthetic process;GO:0010557//positive regulation of macromolecule biosynthetic process;GO:0010628//positive regulation of gene expression;GO:1902680//positive regu…	cellular_component;biological_process;molecular_function	[C]cell;organelle;[P]biological regulation;[F]binding;transcription regulator activity;	-0.537515	0.0467688	0.000414286	-0.215228	0.958233	0.386048	-0.656771	0.167004	0.0107573	0.0476629	0.999983	0.85891
				arahy.Tifrunner.gnm1.ann1.1HU4YV	[P]GO:0042737//drug catabolic process;GO:0042744//hydrogen peroxide catabolic process;GO:0072593//reactive oxygen species metabolic process;GO:0016999//antibiotic metabolic process;GO:0050896//response to stimulus;GO:0044248//cellular catabolic process;GO:0006979//response to oxidative stress;GO:0009056//catabolic process;GO:0051186//cofactor metabolic process;GO:0042743//hydrogen peroxide metabo…	biological_process;molecular_function	[P]cellular process;response to stimulus;metabolic process;[F]binding;antioxidant activity;catalytic activity;	-0.555476	0.0352799	0.00027594	-0.0101576	0.998879	0.964153	-0.726117	0.00447166	0.000122099	0.309315	0.999983	0.137689
				arahy.Tifrunner.gnm1.ann1.1YW1H4	[P]GO:0071555//cell wall organization;GO:0009057//macromolecule catabolic process;GO:0071554//cell wall organization or biogenesis;GO:0000272//polysaccharide catabolic process;GO:0017144//drug metabolic process;GO:0005975//carbohydrate metabolic process;GO:0044237//cellular metabolic process;GO:0044238//primary metabolic process;GO:0045229//external encapsulating structure organization;GO:0042545…	cellular_component;biological_process;molecular_function	[C]extracellular region;cell;[P]metabolic process;cellular process;cellular component organization or biogenesis;[F]molecular function regulator;catalytic activity;	0.61595	0.0241617	0.000156294	0.398904	0.792658	0.0892497	0.726247	0.0110803	0.000355366	0.198778	0.999983	0.267022
				arahy.Tifrunner.gnm1.ann1.210EWG	[C]GO:0032991//protein-containing complex;GO:0005623//cell;GO:0044446//intracellular organelle part;GO:0044422//organelle part;GO:0031981//nuclear lumen;GO:0031974//membrane-enclosed lumen;GO:0031224//intrinsic component of membrane;GO:0043233//organelle lumen;GO:0070013//intracellular organelle lumen;GO:0044428//nuclear part;GO:0016592//mediator complex;GO:0043229//intracellular organelle;GO:004…	molecular_function;cellular_component	[C]protein-containing complex;organelle part;membrane-enclosed lumen;membrane;membrane part;cell;organelle;[F]binding;catalytic activity;	-1.64925	0.00626907	2.55728e-05	-0.00513715	0.998879	0.980817	-2.82471	2.72262e-23	8.6193e-26	1.28617	0.389381	0.0120593
				arahy.Tifrunner.gnm1.ann1.251WXQ	[C]GO:0071944//cell periphery;GO:0005623//cell;GO:0016020//membrane;GO:0044464//cell part;GO:0005886//plasma membrane;[F]GO:0016301//kinase activity;GO:0003824//catalytic activity;GO:0016772//transferase activity, transferring phosphorus-containing groups;GO:0016740//transferase activity;	cellular_component;molecular_function	[C]membrane;cell;[F]catalytic activity;	-1.50751	1.08716e-08	7.23658e-12	-0.0554276	0.987499	0.865597	-1.26437	0.00181253	4.30034e-05	-0.528005	0.999983	0.140312
				arahy.Tifrunner.gnm1.ann1.29D948	[C]GO:0043229//intracellular organelle;GO:0005623//cell;GO:0043227//membrane-bounded organelle;GO:0005634//nucleus;GO:0043231//intracellular membrane-bounded organelle;GO:0044464//cell part;GO:0044424//intracellular part;GO:0005622//intracellular;GO:0043226//organelle;[F]GO:0003676//nucleic acid binding;GO:0097159//organic cyclic compound binding;GO:0003677//DNA binding;GO:1901363//heterocyclic c…	molecular_function;cellular_component	[C]cell;organelle;[F]binding;	0.929017	0.0388566	0.000313794	-0.111895	0.976641	0.781478	0.55337	0.294832	0.0248301	0.594597	0.40765	0.0130152
				arahy.Tifrunner.gnm1.ann1.2F8F1S	[F]GO:0097159//organic cyclic compound binding;GO:0016491//oxidoreductase activity;GO:0020037//heme binding;GO:0046906//tetrapyrrole binding;GO:0005506//iron ion binding;GO:0016705//oxidoreductase activity, acting on paired donors, with incorporation or reduction of molecular oxygen;GO:0003824//catalytic activity;GO:0046914//transition metal ion binding;GO:0043169//cation binding;GO:0043167//ion …	molecular_function	[F]catalytic activity;binding;	1.36727	0.0334776	0.000251982	0.845653	0.702136	0.0578648	2.18594	1.10373e-05	1.54062e-07	-0.623786	0.999983	0.149383
				arahy.Tifrunner.gnm1.ann1.2KKJ6X	[C]GO:0044425//membrane part;GO:0016020//membrane;GO:0031224//intrinsic component of membrane;GO:0016021//integral component of membrane;	cellular_component	[C]membrane part;membrane;	1.30748	0.000534353	1.10354e-06	0.423452	0.958233	0.32523	1.66058	8.71522e-05	1.45399e-06	-0.254801	0.999983	0.48591
				arahy.Tifrunner.gnm1.ann1.2LCT5X	[P]GO:0009314//response to radiation;GO:0009605//response to external stimulus;GO:0009628//response to abiotic stimulus;GO:0050896//response to stimulus;GO:0009416//response to light stimulus;GO:0009606//tropism;GO:0009637//response to blue light;GO:0009638//phototropism;	biological_process	[P]response to stimulus;	1.07803	0.00938043	4.46687e-05	-0.391476	0.958233	0.397561	1.13275	0.057047	0.00259817	-0.605903	0.919206	0.082268
				arahy.Tifrunner.gnm1.ann1.2N9FFP	[P]GO:0050789//regulation of biological process;GO:0042592//homeostatic process;GO:0045454//cell redox homeostasis;GO:0009987//cellular process;GO:0050794//regulation of cellular process;GO:0019725//cellular homeostasis;GO:0065007//biological regulation;GO:0065008//regulation of biological quality;[C]GO:0005623//cell;[F]GO:0003824//catalytic activity;GO:0016491//oxidoreductase activity;	molecular_function;cellular_component;biological_process	[C]cell;[P]biological regulation;cellular process;[F]catalytic activity;	0.580122	0.0499365	0.000461096	0.197279	0.958233	0.351443	0.57489	0.0288685	0.00111852	0.202635	0.999983	0.44072
				arahy.Tifrunner.gnm1.ann1.2VM69K	[P]GO:0009719//response to endogenous stimulus;GO:0006996//organelle organization;GO:0009737//response to abscisic acid;GO:0042221//response to chemical;GO:0007010//cytoskeleton organization;GO:0030865//cortical cytoskeleton organization;GO:0010033//response to organic substance;GO:1901700//response to oxygen-containing compound;GO:0001101//response to acid chemical;GO:0007017//microtubule-based …	molecular_function;biological_process	[P]cellular process;response to stimulus;cellular component organization or biogenesis;[F]catalytic activity;	2.80723	4.49979e-05	6.29771e-08	-0.588466	0.958233	0.255967	1.89686	0.0989914	0.00532225	-0.0752729	0.999983	0.882678
				arahy.Tifrunner.gnm1.ann1.31M0G5	[P]GO:0016043//cellular component organization;GO:0006996//organelle organization;GO:0071840//cellular component organization or biogenesis;GO:0007010//cytoskeleton organization;GO:0009987//cellular process;[F]GO:0015631//tubulin binding;GO:0005515//protein binding;GO:0008017//microtubule binding;GO:0005488//binding;GO:0008092//cytoskeletal protein binding;	biological_process;molecular_function	[P]cellular component organization or biogenesis;cellular process;[F]binding;	-1.54345	0.00250124	7.94046e-06	-0.431871	0.958233	0.299047	-2.18288	0.000746775	1.60252e-05	0.757738	0.999983	0.178935
				arahy.Tifrunner.gnm1.ann1.338AQV	[F]GO:1901265//nucleoside phosphate binding;GO:1901363//heterocyclic compound binding;GO:0000166//nucleotide binding;GO:0043167//ion binding;GO:0004499//N,N-dimethylaniline monooxygenase activity;GO:0097159//organic cyclic compound binding;GO:0048037//cofactor binding;GO:0050660//flavin adenine dinucleotide binding;GO:0016491//oxidoreductase activity;GO:0043168//anion binding;GO:0050661//NADP bin…	molecular_function	[F]catalytic activity;binding;	0.859379	0.0339593	0.000261404	0.388308	0.958233	0.257279	1.32849	8.76751e-05	1.46824e-06	-0.574846	0.256249	0.00625406
				arahy.Tifrunner.gnm1.ann1.35IWU0	[P]GO:0010393//galacturonan metabolic process;GO:0017144//drug metabolic process;GO:0008152//metabolic process;GO:0045229//external encapsulating structure organization;GO:0009987//cellular process;GO:0042737//drug catabolic process;GO:0071555//cell wall organization;GO:0071554//cell wall organization or biogenesis;GO:0042545//cell wall modification;GO:0045490//pectin catabolic process;GO:0044248…	biological_process;molecular_function	[P]cellular component organization or biogenesis;metabolic process;cellular process;[F]catalytic activity;molecular function regulator;	-1.90614	0.003555	1.18925e-05	1.57747	0.134516	0.00215785	-0.915761	0.264527	0.0210979	0.00826918	0.999983	0.983605
				arahy.Tifrunner.gnm1.ann1.3T3YD2	[C]GO:0031224//intrinsic component of membrane;GO:0016020//membrane;GO:0016021//integral component of membrane;GO:0044425//membrane part;[F]GO:0032555//purine ribonucleotide binding;GO:0036094//small molecule binding;GO:0032559//adenyl ribonucleotide binding;GO:0097367//carbohydrate derivative binding;GO:0140096//catalytic activity, acting on a protein;GO:0004672//protein kinase activity;GO:00046…	molecular_function;cellular_component	[C]membrane part;membrane;[F]binding;catalytic activity;	0.909703	0.00262525	8.51335e-06	-0.391924	0.900087	0.154884	0.727792	0.0120204	0.00039438	0.00345033	0.999983	0.990731
				arahy.Tifrunner.gnm1.ann1.3T4GA9	[C]GO:0098827//endoplasmic reticulum subcompartment;GO:0043227//membrane-bounded organelle;GO:0005737//cytoplasm;GO:0016020//membrane;GO:0044424//intracellular part;GO:0044464//cell part;GO:0043231//intracellular membrane-bounded organelle;GO:0044422//organelle part;GO:0044425//membrane part;GO:0005783//endoplasmic reticulum;GO:0012505//endomembrane system;GO:0016021//integral component of membra…	cellular_component	[C]organelle;cell;organelle part;membrane part;membrane;	1.87964	0.00445555	1.60457e-05	0.801605	0.824447	0.107691	2.96541	3.23648e-14	1.87456e-16	-0.77409	0.999983	0.137603
				arahy.Tifrunner.gnm1.ann1.40Y6RI	[P]GO:0043170//macromolecule metabolic process;GO:0008152//metabolic process;GO:0044238//primary metabolic process;GO:0019538//protein metabolic process;GO:0006807//nitrogen compound metabolic process;GO:1901564//organonitrogen compound metabolic process;GO:0071704//organic substance metabolic process;[F]GO:0097367//carbohydrate derivative binding;GO:0008144//drug binding;GO:0005524//ATP binding;…	molecular_function;biological_process	[P]metabolic process;[F]binding;	7.56269	2.26348e-98	7.7265e-103	-0.108639	0.988897	0.870702	4.29595	8.89625e-08	9.15325e-10	-0.194305	0.999983	0.341803
				arahy.Tifrunner.gnm1.ann1.430A6X	[P]GO:0017144//drug metabolic process;GO:0005975//carbohydrate metabolic process;GO:0044237//cellular metabolic process;GO:0043170//macromolecule metabolic process;GO:0009057//macromolecule catabolic process;GO:0071555//cell wall organization;GO:0009987//cellular process;GO:0071554//cell wall organization or biogenesis;GO:1901575//organic substance catabolic process;GO:0045490//pectin catabolic p…	biological_process;molecular_function	[P]metabolic process;cellular component organization or biogenesis;cellular process;[F]molecular function regulator;catalytic activity;	1.05738	0.00279884	9.17184e-06	-0.14454	0.963927	0.704283	1.01286	0.073419	0.00355777	-0.102605	0.999983	0.779887
				arahy.Tifrunner.gnm1.ann1.4KXQ87	[C]GO:0016021//integral component of membrane;GO:0044425//membrane part;GO:0031224//intrinsic component of membrane;GO:0016020//membrane;[F]GO:0015318//inorganic molecular entity transmembrane transporter activity;GO:0005216//ion channel activity;GO:0015267//channel activity;GO:0005215//transporter activity;GO:0022838//substrate-specific channel activity;GO:0015075//ion transmembrane transporter …	molecular_function;cellular_component	[C]membrane part;membrane;[F]transporter activity;	1.47934	0.00259593	8.31861e-06	0.610874	0.586728	0.0345766	1.77017	0.000383988	7.59079e-06	0.0611212	0.999983	0.892756
				arahy.Tifrunner.gnm1.ann1.4NAC8Z	[P]GO:1901576//organic substance biosynthetic process;GO:0009231//riboflavin biosynthetic process;GO:1901564//organonitrogen compound metabolic process;GO:0009110//vitamin biosynthetic process;GO:0044267//cellular protein metabolic process;GO:1901566//organonitrogen compound biosynthetic process;GO:0044271//cellular nitrogen compound biosynthetic process;GO:0006518//peptide metabolic process;GO:0…	cellular_component;molecular_function;biological_process	[C]organelle;cell;protein-containing complex;[P]metabolic process;cellular process;[F]catalytic activity;structural molecule activity;	-0.283281	0.00448276	1.6274e-05	0.125944	0.958233	0.424486	-0.244076	0.490174	0.0582892	0.0503644	0.999983	0.682854
				arahy.Tifrunner.gnm1.ann1.4R2MNP	[P]GO:0009059//macromolecule biosynthetic process;GO:0034641//cellular nitrogen compound metabolic process;GO:0008152//metabolic process;GO:1901576//organic substance biosynthetic process;GO:0044260//cellular macromolecule metabolic process;GO:1901564//organonitrogen compound metabolic process;GO:0006807//nitrogen compound metabolic process;GO:0006412//translation;GO:0044267//cellular protein met…	biological_process;cellular_component;molecular_function	[C]organelle;organelle part;protein-containing complex;cell;[P]metabolic process;cellular process;[F]structural molecule activity;	1.9204	1.02572e-19	2.62601e-23	0.294652	0.958233	0.410735	2.24569	2.27116e-15	1.21332e-17	-0.392175	0.999983	0.1117
				arahy.Tifrunner.gnm1.ann1.4Y1607	[P]GO:0009314//response to radiation;GO:0009628//response to abiotic stimulus;GO:0050896//response to stimulus;GO:0009416//response to light stimulus;[F]GO:0016491//oxidoreductase activity;GO:0016705//oxidoreductase activity, acting on paired donors, with incorporation or reduction of molecular oxygen;GO:0046872//metal ion binding;GO:0043167//ion binding;GO:0051213//dioxygenase activity;GO:004316…	molecular_function;biological_process	[P]response to stimulus;[F]binding;catalytic activity;	0.842339	0.0277823	0.00018825	0.378328	0.836346	0.112566	1.06592	0.0177546	0.000626269	-0.0763603	0.999983	0.815227
				arahy.Tifrunner.gnm1.ann1.53FINS	[P]GO:0044238//primary metabolic process;GO:0005975//carbohydrate metabolic process;GO:0009311//oligosaccharide metabolic process;GO:0005984//disaccharide metabolic process;GO:0005985//sucrose metabolic process;GO:0044237//cellular metabolic process;GO:0008152//metabolic process;GO:0071704//organic substance metabolic process;GO:0044262//cellular carbohydrate metabolic process;GO:0009987//cellula…	molecular_function;biological_process	[P]cellular process;metabolic process;[F]catalytic activity;	0.356193	0.0286576	0.00020054	0.005237	0.998879	0.975456	0.443883	0.00653382	0.000190394	-0.177397	0.999983	0.238079
				arahy.Tifrunner.gnm1.ann1.54R7RK	[C]GO:0016020//membrane;GO:0031224//intrinsic component of membrane;GO:0044425//membrane part;GO:0016021//integral component of membrane;[F]GO:0022857//transmembrane transporter activity;GO:0022803//passive transmembrane transporter activity;GO:0005215//transporter activity;GO:0015267//channel activity;	molecular_function;cellular_component	[C]membrane;membrane part;[F]transporter activity;	1.09897	0.0431618	0.000373494	0.608828	0.661087	0.0484019	1.05208	0.00325346	8.41542e-05	0.704296	0.807112	0.0559597
				arahy.Tifrunner.gnm1.ann1.5A3JDR	[F]GO:0016629//12-oxophytodienoate reductase activity;GO:0048037//cofactor binding;GO:0050662//coenzyme binding;GO:1901363//heterocyclic compound binding;GO:0010181//FMN binding;GO:0003824//catalytic activity;GO:0016627//oxidoreductase activity, acting on the CH-CH group of donors;GO:1901265//nucleoside phosphate binding;GO:0097367//carbohydrate derivative binding;GO:0036094//small molecule bindi…	molecular_function	[F]catalytic activity;binding;	2.23402	0.0291975	0.000205812	0.147952	0.972153	0.756323	1.55675	0.344622	0.0317074	0.723646	0.999983	0.238827
				arahy.Tifrunner.gnm1.ann1.5X1YG2	[P]GO:0065007//biological regulation;GO:0050794//regulation of cellular process;GO:0050896//response to stimulus;GO:0051716//cellular response to stimulus;GO:0023052//signaling;GO:0007165//signal transduction;GO:0050789//regulation of biological process;GO:0000160//phosphorelay signal transduction system;GO:0035556//intracellular signal transduction;GO:0007154//cell communication;GO:0009987//cell…	biological_process	[P]response to stimulus;signaling;cellular process;biological regulation;	1.80884	0.0109314	5.45423e-05	0.0175449	0.998879	0.979294	1.31255	0.408556	0.0426752	0.476926	0.999983	0.362451
				arahy.Tifrunner.gnm1.ann1.5XAX9E	[P]GO:0016999//antibiotic metabolic process;GO:0007275//multicellular organism development;GO:0009845//seed germination;GO:0044248//cellular catabolic process;GO:0042743//hydrogen peroxide metabolic process;GO:0008152//metabolic process;GO:0017001//antibiotic catabolic process;GO:0090351//seedling development;GO:0032501//multicellular organismal process;GO:0051187//cofactor catabolic process;GO:0…	cellular_component;biological_process;molecular_function	[C]extracellular region;[P]multicellular organismal process;response to stimulus;metabolic process;cellular process;developmental process;[F]catalytic activity;antioxidant activity;binding;	0.619689	0.0228538	0.000145104	-0.435106	0.684189	0.0531753	0.444116	0.0519127	0.00231204	-0.0507663	0.999983	0.794818
				arahy.Tifrunner.gnm1.ann1.63ZQ4D	[P]GO:0071702//organic substance transport;GO:0008643//carbohydrate transport;GO:0051179//localization;GO:0051234//establishment of localization;GO:0006810//transport;[C]GO:0071944//cell periphery;GO:0031226//intrinsic component of plasma membrane;GO:0044459//plasma membrane part;GO:0005623//cell;GO:0016021//integral component of membrane;GO:0044425//membrane part;GO:0005887//integral component o…	cellular_component;molecular_function;biological_process	[C]membrane;cell;membrane part;[P]localization;[F]transporter activity;	0.522313	0.0484806	0.000436727	0.159544	0.958233	0.475999	0.663529	0.0249172	0.000928831	-0.125719	0.999983	0.577855
				arahy.Tifrunner.gnm1.ann1.68E5M7	[P]GO:0009435//NAD biosynthetic process;GO:0006796//phosphate-containing compound metabolic process;GO:1901564//organonitrogen compound metabolic process;GO:1901566//organonitrogen compound biosynthetic process;GO:1901293//nucleoside phosphate biosynthetic process;GO:0046483//heterocycle metabolic process;GO:0019362//pyridine nucleotide metabolic process;GO:0044237//cellular metabolic process;GO:…	molecular_function;biological_process;cellular_component	[C]cell;[P]cellular process;metabolic process;[F]catalytic activity;binding;	-2.49445	0.000925606	2.13273e-06	-0.0503134	0.977887	0.794722	-4.66533	1.0097e-68	6.17509e-72	1.39884	0.477636	0.0172723
				arahy.Tifrunner.gnm1.ann1.6CD4KH	[P]GO:0071702//organic substance transport;GO:0006810//transport;GO:0008643//carbohydrate transport;GO:0051234//establishment of localization;GO:0051179//localization;[C]GO:0044464//cell part;GO:0005886//plasma membrane;GO:0005887//integral component of plasma membrane;GO:0044459//plasma membrane part;GO:0005623//cell;GO:0031226//intrinsic component of plasma membrane;GO:0044425//membrane part;GO…	biological_process;cellular_component;molecular_function	[C]cell;membrane part;membrane;[P]localization;[F]transporter activity;	1.3976	0.00033471	5.9984e-07	0.000857794	0.99936	0.998227	1.11911	0.0199737	0.000714963	0.497985	0.999983	0.119791
				arahy.Tifrunner.gnm1.ann1.6J7SPU	[C]GO:0031224//intrinsic component of membrane;GO:0016020//membrane;GO:0044425//membrane part;GO:0016021//integral component of membrane;[F]GO:0016462//pyrophosphatase activity;GO:0016887//ATPase activity;GO:0043492//ATPase activity, coupled to movement of substances;GO:0032553//ribonucleotide binding;GO:0022857//transmembrane transporter activity;GO:0035639//purine ribonucleoside triphosphate bi…	cellular_component;molecular_function	[C]membrane;membrane part;[F]binding;transporter activity;catalytic activity;	1.86469	0.000866874	1.96488e-06	0.407267	0.958233	0.470158	2.11092	0.00150647	3.4956e-05	-0.134748	0.999983	0.760035
				arahy.Tifrunner.gnm1.ann1.6JHV2K	[F]GO:0016872//intramolecular lyase activity;GO:0003824//catalytic activity;GO:0016853//isomerase activity;	molecular_function	[F]catalytic activity;	1.11113	1.29712e-05	1.66042e-08	-0.117936	0.973561	0.761183	1.04203	0.0459818	0.00198669	-0.050354	0.999983	0.869341
				arahy.Tifrunner.gnm1.ann1.6ZYP5I	[P]GO:0009725//response to hormone;GO:0001101//response to acid chemical;GO:0009723//response to ethylene;GO:0006970//response to osmotic stress;GO:0010038//response to metal ion;GO:0046686//response to cadmium ion;GO:1901700//response to oxygen-containing compound;GO:0009628//response to abiotic stimulus;GO:0010033//response to organic substance;GO:0009733//response to auxin;GO:0010035//response…	molecular_function;biological_process;cellular_component	[C]organelle;cell;[P]response to stimulus;[F]binding;	1.11067	0.00473888	1.7679e-05	0.234463	0.958233	0.620301	1.36893	0.00417979	0.000112701	-0.296827	0.999983	0.381492
				arahy.Tifrunner.gnm1.ann1.71NB6R	[P]GO:0010468//regulation of gene expression;GO:0031323//regulation of cellular metabolic process;GO:0065007//biological regulation;GO:0050794//regulation of cellular process;GO:0051252//regulation of RNA metabolic process;GO:0010556//regulation of macromolecule biosynthetic process;GO:2001141//regulation of RNA biosynthetic process;GO:0009889//regulation of biosynthetic process;GO:0006355//regul…	biological_process;molecular_function;cellular_component	[C]cell;organelle;[P]biological regulation;[F]binding;	-1.60409	0.00514477	2.00206e-05	-0.423415	0.958233	0.32264	-1.37152	0.194138	0.0132873	-0.499517	0.999983	0.400848
				arahy.Tifrunner.gnm1.ann1.76LABN	[P]GO:0065007//biological regulation;GO:0031326//regulation of cellular biosynthetic process;GO:0006355//regulation of transcription, DNA-templated;GO:0010468//regulation of gene expression;GO:1903506//regulation of nucleic acid-templated transcription;GO:0019219//regulation of nucleobase-containing compound metabolic process;GO:0080090//regulation of primary metabolic process;GO:0050794//regulat…	cellular_component;molecular_function;biological_process	[C]cell;organelle;[P]biological regulation;[F]binding;	-1.168	0.000194416	3.19415e-07	-0.690525	0.462081	0.0198088	-1.62127	7.61477e-08	7.68408e-10	0.273139	0.999983	0.220182
				arahy.Tifrunner.gnm1.ann1.7R7017	[C]GO:0016021//integral component of membrane;GO:0044425//membrane part;GO:0016020//membrane;GO:0031224//intrinsic component of membrane;[F]GO:1901363//heterocyclic compound binding;GO:0043167//ion binding;GO:0016705//oxidoreductase activity, acting on paired donors, with incorporation or reduction of molecular oxygen;GO:0097159//organic cyclic compound binding;GO:0046914//transition metal ion bi…	cellular_component;molecular_function	[C]membrane part;membrane;[F]catalytic activity;binding;	2.30522	0.0212144	0.000128539	-0.650607	0.958233	0.32789	4.13243	1.01572e-24	2.90497e-27	-0.878306	0.999983	0.134898
				arahy.Tifrunner.gnm1.ann1.7YIN0X	[P]GO:0016999//antibiotic metabolic process;GO:0006979//response to oxidative stress;GO:0072593//reactive oxygen species metabolic process;GO:0051186//cofactor metabolic process;GO:0006950//response to stress;GO:0051187//cofactor catabolic process;GO:0017001//antibiotic catabolic process;GO:0044237//cellular metabolic process;GO:0008152//metabolic process;GO:0042744//hydrogen peroxide catabolic p…	biological_process;cellular_component;molecular_function	[C]extracellular region;[P]metabolic process;response to stimulus;cellular process;[F]binding;catalytic activity;antioxidant activity;	1.10564	0.0320433	0.000238998	0.833674	0.663231	0.0491131	1.64683	0.000639561	1.34974e-05	-0.105103	0.999983	0.762751
				arahy.Tifrunner.gnm1.ann1.80FISQ	[F]GO:0016491//oxidoreductase activity;GO:0043169//cation binding;GO:0043167//ion binding;GO:0046872//metal ion binding;GO:0005509//calcium ion binding;GO:0003824//catalytic activity;GO:0005488//binding;	molecular_function	[F]binding;catalytic activity;	-2.09734	0.0289991	0.000203424	2.25793	0.00881374	5.2961e-05	-0.79515	0.919791	0.26676	0.286226	0.999983	0.637416
				arahy.Tifrunner.gnm1.ann1.8B4RS6	[C]GO:0031224//intrinsic component of membrane;GO:0016020//membrane;GO:0016021//integral component of membrane;GO:0044425//membrane part;[F]GO:0005548//phospholipid transporter activity;GO:0005524//ATP binding;GO:0017111//nucleoside-triphosphatase activity;GO:0046872//metal ion binding;GO:0000287//magnesium ion binding;GO:0035639//purine ribonucleoside triphosphate binding;GO:0005215//transporter…	cellular_component;molecular_function	[C]membrane;membrane part;[F]transporter activity;binding;catalytic activity;	0.581172	0.0124961	6.65433e-05	0.175689	0.958233	0.558494	0.739737	0.10174	0.00550482	-0.168282	0.999983	0.441221
				arahy.Tifrunner.gnm1.ann1.8Q4NXZ	[F]GO:0016787//hydrolase activity;GO:0003824//catalytic activity;	molecular_function	[F]catalytic activity;	1.02582	0.0249595	0.000163023	0.983889	0.407803	0.0149138	1.58402	0.000568342	1.18179e-05	0.0455463	0.999983	0.88495
				arahy.Tifrunner.gnm1.ann1.8TSI1S	[C]GO:0044425//membrane part;GO:0031224//intrinsic component of membrane;GO:0016020//membrane;GO:0016021//integral component of membrane;	cellular_component	[C]membrane part;membrane;	-1.08455	0.029009	0.000203989	-1.02182	0.145882	0.0024341	-1.35337	9.64174e-06	1.32848e-07	-0.416401	0.973414	0.0985013
				arahy.Tifrunner.gnm1.ann1.8YE7LP	[C]GO:0043226//organelle;GO:0005622//intracellular;GO:0044425//membrane part;GO:0009507//chloroplast;GO:0005737//cytoplasm;GO:0009536//plastid;GO:0044464//cell part;GO:0044424//intracellular part;GO:0016020//membrane;GO:0043231//intracellular membrane-bounded organelle;GO:0043229//intracellular organelle;GO:0043227//membrane-bounded organelle;GO:0016021//integral component of membrane;GO:0044444/…	cellular_component	[C]membrane part;membrane;organelle;cell;	2.22337	0.0110697	5.63137e-05	0.0734658	0.989556	0.873464	1.87131	0.151652	0.00933555	-0.118761	0.999983	0.835829
				arahy.Tifrunner.gnm1.ann1.94GFRR	[C]GO:0044464//cell part;GO:0043229//intracellular organelle;GO:0005737//cytoplasm;GO:0005622//intracellular;GO:0009536//plastid;GO:0005623//cell;GO:0043227//membrane-bounded organelle;GO:0044444//cytoplasmic part;GO:0009507//chloroplast;GO:0043226//organelle;GO:0044424//intracellular part;GO:0043231//intracellular membrane-bounded organelle;[F]GO:0097159//organic cyclic compound binding;GO:00325…	molecular_function;cellular_component	[C]cell;organelle;[F]binding;catalytic activity;	1.74586	8.75889e-20	2.09293e-23	-0.324295	0.958233	0.299691	1.60476	2.73485e-09	2.317e-11	-0.0575289	0.999983	0.79287
				arahy.Tifrunner.gnm1.ann1.95MHTD	[P]GO:0008152//metabolic process;GO:0009058//biosynthetic process;[F]GO:0043167//ion binding;GO:0019842//vitamin binding;GO:0070279//vitamin B6 binding;GO:0005488//binding;GO:0008483//transaminase activity;GO:0036094//small molecule binding;GO:0030170//pyridoxal phosphate binding;GO:0016769//transferase activity, transferring nitrogenous groups;GO:0097159//organic cyclic compound binding;GO:00167…	molecular_function;biological_process	[P]metabolic process;[F]catalytic activity;binding;	1.60523	0.0134184	7.3745e-05	1.49481	0.239193	0.00553989	3.00254	4.21263e-10	3.28863e-12	-0.634775	0.46353	0.0162626
				arahy.Tifrunner.gnm1.ann1.97AX4B	[C]GO:0044464//cell part;GO:0044424//intracellular part;GO:0043226//organelle;GO:0005622//intracellular;GO:0043231//intracellular membrane-bounded organelle;GO:0005623//cell;GO:0043227//membrane-bounded organelle;GO:0005634//nucleus;GO:0043229//intracellular organelle;[F]GO:0097159//organic cyclic compound binding;GO:0005488//binding;GO:0003676//nucleic acid binding;GO:0008289//lipid binding;GO:1…	molecular_function;cellular_component	[C]organelle;cell;[F]binding;	1.01226	7.09367e-05	1.04123e-07	-0.321987	0.958233	0.274676	0.627219	0.167264	0.0107818	0.416559	0.866413	0.0699324
				arahy.Tifrunner.gnm1.ann1.9HZ6ZU	[F]GO:0008144//drug binding;GO:1901265//nucleoside phosphate binding;GO:0043167//ion binding;GO:0097367//carbohydrate derivative binding;GO:0032555//purine ribonucleotide binding;GO:0003824//catalytic activity;GO:1901363//heterocyclic compound binding;GO:0017076//purine nucleotide binding;GO:0140096//catalytic activity, acting on a protein;GO:0005488//binding;GO:0030554//adenyl nucleotide binding…	molecular_function	[F]binding;catalytic activity;	0.548318	0.0388566	0.000314575	0.083306	0.971922	0.742953	0.62971	0.0451568	0.00194374	-0.086035	0.999983	0.693228
				arahy.Tifrunner.gnm1.ann1.9IQ583	[P]GO:0010033//response to organic substance;GO:1903506//regulation of nucleic acid-templated transcription;GO:0051252//regulation of RNA metabolic process;GO:0010556//regulation of macromolecule biosynthetic process;GO:0009755//hormone-mediated signaling pathway;GO:0042221//response to chemical;GO:0009733//response to auxin;GO:0023052//signaling;GO:0060255//regulation of macromolecule metabolic …	molecular_function;biological_process;cellular_component	[C]organelle;cell;[P]signaling;response to stimulus;cellular process;biological regulation;[F]binding;	0.353313	0.00771292	3.40999e-05	0.152668	0.958233	0.368051	0.427084	0.0818858	0.00412714	0.00286995	0.999983	0.984145
				arahy.Tifrunner.gnm1.ann1.9NSW68	[P]GO:0065007//biological regulation;GO:0035556//intracellular signal transduction;GO:0046907//intracellular transport;GO:0051234//establishment of localization;GO:0050794//regulation of cellular process;GO:0042886//amide transport;GO:0007264//small GTPase mediated signal transduction;GO:0034613//cellular protein localization;GO:0006810//transport;GO:0051649//establishment of localization in cell…	biological_process;molecular_function;cellular_component	[C]cell;organelle;[P]biological regulation;response to stimulus;signaling;localization;cellular process;[F]binding;catalytic activity;	-1.20231	0.027689	0.000185591	0.647111	0.844621	0.11664	-0.9972	0.399041	0.0407769	0.344531	0.999983	0.51442
				arahy.Tifrunner.gnm1.ann1.9TQH81	[P]GO:0010468//regulation of gene expression;GO:0060255//regulation of macromolecule metabolic process;GO:0019222//regulation of metabolic process;GO:0050789//regulation of biological process;GO:0065007//biological regulation;[C]GO:0005622//intracellular;GO:0005737//cytoplasm;GO:0043227//membrane-bounded organelle;GO:0016021//integral component of membrane;GO:0044425//membrane part;GO:0044424//in…	biological_process;cellular_component	[C]membrane;cell;membrane part;organelle;[P]biological regulation;	2.11941	0.0414714	0.000356187	-0.560431	0.958233	0.396281	2.32501	0.0221146	0.0008091	-1.22391	0.74382	0.0457388
				arahy.Tifrunner.gnm1.ann1.A4UTJD	[P]GO:0006950//response to stress;GO:0009987//cellular process;GO:0009266//response to temperature stimulus;GO:0006457//protein folding;GO:0009408//response to heat;GO:0009628//response to abiotic stimulus;GO:0051084//'de novo' posttranslational protein folding;GO:0061077//chaperone-mediated protein folding;GO:0006458//'de novo' protein folding;GO:0051085//chaperone cofactor-dependent protein ref…	biological_process;molecular_function;cellular_component	[C]cell;[P]response to stimulus;cellular process;[F]binding;	-0.67962	0.0397532	0.000331786	0.11638	0.958233	0.623436	-0.962626	0.00138274	3.17617e-05	0.600389	0.617645	0.0295253
				arahy.Tifrunner.gnm1.ann1.A5NKXK	[C]GO:0044425//membrane part;GO:0016020//membrane;GO:0031224//intrinsic component of membrane;GO:0071944//cell periphery;GO:0005623//cell;GO:0044464//cell part;GO:0005886//plasma membrane;GO:0016021//integral component of membrane;[F]GO:0005215//transporter activity;GO:0022857//transmembrane transporter activity;	cellular_component;molecular_function	[C]membrane part;membrane;cell;[F]transporter activity;	0.931278	0.000529903	1.06722e-06	0.369	0.916429	0.176145	0.801607	0.0126723	0.000419771	0.594677	0.0547688	0.00068675
				arahy.Tifrunner.gnm1.ann1.A7GBNY	[F]GO:0003824//catalytic activity;GO:0016651//oxidoreductase activity, acting on NAD(P)H;GO:0016491//oxidoreductase activity;GO:0016655//oxidoreductase activity, acting on NAD(P)H, quinone or similar compound as acceptor;	molecular_function	[F]catalytic activity;	-0.830308	0.00390763	1.3539e-05	-0.441317	0.765605	0.0789677	-1.25359	1.47173e-05	2.10724e-07	0.404258	0.999983	0.12955
				arahy.Tifrunner.gnm1.ann1.A9Z54Y	[C]GO:0005576//extracellular region;[F]GO:0030234//enzyme regulator activity;GO:0008233//peptidase activity;GO:0098772//molecular function regulator;GO:0004867//serine-type endopeptidase inhibitor activity;GO:0004866//endopeptidase inhibitor activity;GO:0004857//enzyme inhibitor activity;GO:0030414//peptidase inhibitor activity;GO:0061135//endopeptidase regulator activity;GO:0003824//catalytic ac…	cellular_component;molecular_function	[C]extracellular region;[F]molecular function regulator;catalytic activity;	2.09419	0.00052633	1.05104e-06	0.916899	0.804262	0.0967152	2.9986	3.02933e-15	1.63471e-17	-0.111656	0.999983	0.796077
				arahy.Tifrunner.gnm1.ann1.AJCF6M	[C]GO:0005623//cell;GO:0031226//intrinsic component of plasma membrane;GO:0031224//intrinsic component of membrane;GO:0044459//plasma membrane part;GO:0005886//plasma membrane;GO:0071944//cell periphery;GO:0031225//anchored component of membrane;GO:0016021//integral component of membrane;GO:0044425//membrane part;GO:0046658//anchored component of plasma membrane;GO:0044464//cell part;GO:0016020//…	cellular_component;molecular_function	[C]cell;membrane part;membrane;[F]catalytic activity;	0.807702	0.000929589	2.15778e-06	0.0139505	0.998879	0.964385	0.91466	0.00108334	2.44167e-05	-0.213556	0.999983	0.323991
				arahy.Tifrunner.gnm1.ann1.AXGS4F	[P]GO:1901135//carbohydrate derivative metabolic process;GO:0046483//heterocycle metabolic process;GO:1901564//organonitrogen compound metabolic process;GO:0071704//organic substance metabolic process;GO:0055086//nucleobase-containing small molecule metabolic process;GO:0008152//metabolic process;GO:0009987//cellular process;GO:0044281//small molecule metabolic process;GO:0044238//primary metabol…	biological_process;molecular_function	[P]cellular process;metabolic process;[F]catalytic activity;	-2.52861	0.00631379	2.59707e-05	-0.11043	0.988728	0.869109	-2.40049	0.0249402	0.00093132	0.0908281	0.999983	0.668209
				arahy.Tifrunner.gnm1.ann1.B2JAD5	[P]GO:0042545//cell wall modification;GO:0045229//external encapsulating structure organization;GO:0017144//drug metabolic process;GO:0071840//cellular component organization or biogenesis;GO:0009987//cellular process;GO:0008152//metabolic process;GO:0045490//pectin catabolic process;GO:0042737//drug catabolic process;GO:0044248//cellular catabolic process;GO:0071555//cell wall organization;GO:00…	cellular_component;molecular_function;biological_process	[C]cell;extracellular region;membrane part;membrane;[P]metabolic process;cellular process;cellular component organization or biogenesis;[F]molecular function regulator;catalytic activity;	0.611229	0.0113837	5.8288e-05	0.0180643	0.998879	0.928382	0.830669	0.00010461	1.77818e-06	-0.45517	0.515223	0.0199508
				arahy.Tifrunner.gnm1.ann1.B36Y9U	[F]GO:0003676//nucleic acid binding;GO:0003723//RNA binding;GO:0097159//organic cyclic compound binding;GO:1901363//heterocyclic compound binding;GO:0005488//binding;	molecular_function	[F]binding;	-1.59099	0.00242632	7.61977e-06	0.307266	0.958233	0.364679	-2.21554	1.90349e-15	9.99784e-18	1.00795	0.537387	0.0217499
				arahy.Tifrunner.gnm1.ann1.BQ4NXG	[C]GO:0044425//membrane part;GO:0031224//intrinsic component of membrane;GO:0016021//integral component of membrane;GO:0016020//membrane;[F]GO:0005215//transporter activity;GO:0022857//transmembrane transporter activity;	cellular_component;molecular_function	[C]membrane part;membrane;[F]transporter activity;	-0.844361	0.0126654	6.78772e-05	-0.543441	0.770825	0.0809465	-0.936242	0.0110913	0.000356316	-0.339843	0.536229	0.0216742
				arahy.Tifrunner.gnm1.ann1.BR0SNA	[P]GO:0008152//metabolic process;GO:0032787//monocarboxylic acid metabolic process;GO:0006631//fatty acid metabolic process;GO:0006633//fatty acid biosynthetic process;GO:0044281//small molecule metabolic process;GO:0008610//lipid biosynthetic process;GO:1901576//organic substance biosynthetic process;GO:0044237//cellular metabolic process;GO:0006629//lipid metabolic process;GO:0046394//carboxyli…	biological_process;cellular_component;molecular_function	[C]organelle;cell;[P]metabolic process;cellular process;[F]catalytic activity;	-2.23231	0.00908924	4.24551e-05	-0.158175	0.980007	0.815468	-3.26456	1.91431e-08	1.80433e-10	0.571135	0.999983	0.348619
				arahy.Tifrunner.gnm1.ann1.C9S01M	[P]GO:0042737//drug catabolic process;GO:0050896//response to stimulus;GO:0072593//reactive oxygen species metabolic process;GO:0042743//hydrogen peroxide metabolic process;GO:0051186//cofactor metabolic process;GO:0016999//antibiotic metabolic process;GO:0006979//response to oxidative stress;GO:0017144//drug metabolic process;GO:0009987//cellular process;GO:0009056//catabolic process;GO:0017001/…	biological_process;cellular_component;molecular_function	[C]extracellular region;[P]cellular process;response to stimulus;metabolic process;[F]binding;antioxidant activity;catalytic activity;	1.54519	0.000119881	1.88242e-07	0.566923	0.869676	0.134221	1.6844	4.4686e-05	7.00906e-07	0.333002	0.999983	0.381614
				arahy.Tifrunner.gnm1.ann1.CCZM0J	[F]GO:0005509//calcium ion binding;GO:0005543//phospholipid binding;GO:0046872//metal ion binding;GO:0043169//cation binding;GO:0008289//lipid binding;GO:0005488//binding;GO:0005544//calcium-dependent phospholipid binding;GO:0043167//ion binding;GO:0043168//anion binding;	molecular_function	[F]binding;	1.2213	0.0121208	6.33038e-05	0.324064	0.958233	0.410056	1.30075	0.00305834	7.80072e-05	0.208295	0.999983	0.581977
				arahy.Tifrunner.gnm1.ann1.CPL9KJ	[F]GO:0016616//oxidoreductase activity, acting on the CH-OH group of donors, NAD or NADP as acceptor;GO:0003824//catalytic activity;GO:0016614//oxidoreductase activity, acting on CH-OH group of donors;GO:0016491//oxidoreductase activity;	molecular_function	[F]catalytic activity;	1.71818	0.0309172	0.000225322	0.742305	0.794747	0.0903864	1.73267	0.0373052	0.00151988	0.440761	0.999983	0.472302
				arahy.Tifrunner.gnm1.ann1.D07A28	[C]GO:0005623//cell;GO:0043227//membrane-bounded organelle;GO:0044464//cell part;GO:0044423//virion part;GO:0019013//viral nucleocapsid;GO:0043226//organelle;GO:0019012//virion;GO:0044424//intracellular part;GO:0016020//membrane;GO:0031224//intrinsic component of membrane;GO:0005622//intracellular;GO:0044425//membrane part;GO:0005634//nucleus;GO:0019028//viral capsid;GO:0016021//integral componen…	cellular_component;molecular_function	[C]membrane;organelle;membrane part;virion;virion part;cell;[F]binding;	-0.891854	0.00495047	1.8842e-05	-0.0310005	0.996131	0.899095	-1.16029	0.00443393	0.000120774	0.462441	0.999983	0.205502
				arahy.Tifrunner.gnm1.ann1.D20K5B	[C]GO:0043227//membrane-bounded organelle;GO:0005622//intracellular;GO:0005634//nucleus;GO:0043229//intracellular organelle;GO:0005623//cell;GO:0044464//cell part;GO:0043231//intracellular membrane-bounded organelle;GO:0044424//intracellular part;GO:0043226//organelle;[F]GO:0016491//oxidoreductase activity;GO:0003824//catalytic activity;	molecular_function;cellular_component	[C]cell;organelle;[F]catalytic activity;	-2.90039	2.7442e-07	2.30202e-10	-1.80796	0.0105157	6.6197e-05	-3.89746	1.19229e-23	3.6459e-26	0.00203801	0.999983	0.99714
				arahy.Tifrunner.gnm1.ann1.DBZ50V	[F]GO:0097159//organic cyclic compound binding;GO:0030554//adenyl nucleotide binding;GO:0017076//purine nucleotide binding;GO:0036094//small molecule binding;GO:0005524//ATP binding;GO:0016772//transferase activity, transferring phosphorus-containing groups;GO:0043168//anion binding;GO:0016740//transferase activity;GO:1901363//heterocyclic compound binding;GO:0016301//kinase activity;GO:1901265//…	molecular_function	[F]binding;catalytic activity;	1.2288	0.0320227	0.000237751	-0.0162058	0.998879	0.977065	1.06903	0.377348	0.037128	0.127721	0.999983	0.771535
				arahy.Tifrunner.gnm1.ann1.DDT19Z	[F]GO:0061929//gamma-glutamylaminecyclotransferase activity;GO:0016842//amidine-lyase activity;GO:0016740//transferase activity;GO:0016840//carbon-nitrogen lyase activity;GO:0016829//lyase activity;GO:0003824//catalytic activity;	molecular_function	[F]catalytic activity;	-1.29311	6.85693e-05	9.94776e-08	0.515345	0.797787	0.0931692	-1.4505	2.90606e-17	1.38523e-19	0.72711	0.00205301	1.20232e-05
				arahy.Tifrunner.gnm1.ann1.DQPG8P	[C]GO:0016020//membrane;GO:0031224//intrinsic component of membrane;GO:0044425//membrane part;GO:0016021//integral component of membrane;	cellular_component	[C]membrane;membrane part;	1.69336	0.000534353	1.08754e-06	-0.465714	0.958233	0.418056	1.66607	0.00477853	0.00013221	-0.49564	0.999983	0.259743
				arahy.Tifrunner.gnm1.ann1.DSV9VH	[F]GO:0043169//cation binding;GO:0005488//binding;GO:0046872//metal ion binding;GO:0005509//calcium ion binding;GO:0043167//ion binding;	molecular_function	[F]binding;	-1.82318	0.0490789	0.000444801	2.36581	0.000389051	1.28021e-06	-0.974368	0.739542	0.141438	1.00235	0.937349	0.0885721
				arahy.Tifrunner.gnm1.ann1.E05UEM	[C]GO:0016021//integral component of membrane;GO:0031224//intrinsic component of membrane;GO:0016020//membrane;GO:0044425//membrane part;[F]GO:0022803//passive transmembrane transporter activity;GO:0005215//transporter activity;GO:0022857//transmembrane transporter activity;GO:0015267//channel activity;	cellular_component;molecular_function	[C]membrane part;membrane;[F]transporter activity;	0.560082	0.00673863	2.84083e-05	0.172498	0.958233	0.45307	0.741963	1.35483e-06	1.61087e-08	-0.184819	0.999983	0.237441
				arahy.Tifrunner.gnm1.ann1.E2GMYT	[P]GO:0044238//primary metabolic process;GO:0071704//organic substance metabolic process;GO:0005975//carbohydrate metabolic process;GO:0008152//metabolic process;[F]GO:0015926//glucosidase activity;GO:0016787//hydrolase activity;GO:0003824//catalytic activity;GO:0032450//maltose alpha-glucosidase activity;GO:0004558//alpha-1,4-glucosidase activity;GO:0030246//carbohydrate binding;GO:0090599//alph…	molecular_function;biological_process	[P]metabolic process;[F]catalytic activity;binding;	1.41785	0.0399025	0.000334359	-0.0720314	0.995974	0.898513	1.00057	0.575426	0.0793488	0.450137	0.999983	0.391696
				arahy.Tifrunner.gnm1.ann1.ECU3UP	[F]GO:0043167//ion binding;GO:0046872//metal ion binding;GO:0046914//transition metal ion binding;GO:0008270//zinc ion binding;GO:0005488//binding;GO:0043169//cation binding;	molecular_function	[F]binding;	1.51289	0.0402964	0.000339758	-0.830049	0.739358	0.069097	1.91654	3.83056e-06	4.89207e-08	-1.88173	3.12957e-05	1.06497e-07
				arahy.Tifrunner.gnm1.ann1.EJS23T	[P]GO:0005975//carbohydrate metabolic process;GO:0008152//metabolic process;GO:0044238//primary metabolic process;GO:0071704//organic substance metabolic process;[F]GO:0016798//hydrolase activity, acting on glycosyl bonds;GO:0005488//binding;GO:0030246//carbohydrate binding;GO:0003824//catalytic activity;GO:0016787//hydrolase activity;GO:0004553//hydrolase activity, hydrolyzing O-glycosyl compoun…	biological_process;molecular_function	[P]metabolic process;[F]catalytic activity;binding;	-1.23295	6.26184e-06	7.4813e-09	-0.337091	0.958233	0.310686	-1.35009	3.35704e-07	3.68348e-09	-0.111843	0.999983	0.683435
				arahy.Tifrunner.gnm1.ann1.F13FNW	[P]GO:0008643//carbohydrate transport;GO:0051234//establishment of localization;GO:0071702//organic substance transport;GO:0006810//transport;GO:0051179//localization;[C]GO:0071944//cell periphery;GO:0044459//plasma membrane part;GO:0031226//intrinsic component of plasma membrane;GO:0005623//cell;GO:0044464//cell part;GO:0005887//integral component of plasma membrane;GO:0005886//plasma membrane;G…	cellular_component;biological_process;molecular_function	[C]membrane part;membrane;cell;[P]localization;[F]transporter activity;	0.917775	0.00483668	1.82438e-05	-0.540106	0.584679	0.0343277	0.795369	0.018037	0.000637529	-0.249427	0.999983	0.349694
				arahy.Tifrunner.gnm1.ann1.F40DCN	[F]GO:0016491//oxidoreductase activity;GO:0043169//cation binding;GO:0016638//oxidoreductase activity, acting on the CH-NH2 group of donors;GO:0005488//binding;GO:0009815//1-aminocyclopropane-1-carboxylate oxidase activity;GO:0046872//metal ion binding;GO:0003824//catalytic activity;GO:0043167//ion binding;GO:0016641//oxidoreductase activity, acting on the CH-NH2 group of donors, oxygen as accept…	molecular_function	[F]catalytic activity;binding;	1.82593	0.0215511	0.000131315	0.736566	0.897551	0.152517	1.01	0.438481	0.047772	1.94935	0.0022468	1.3481e-05
				arahy.Tifrunner.gnm1.ann1.F5KP1I	[C]GO:0071944//cell periphery;GO:0044464//cell part;GO:0005886//plasma membrane;GO:0016020//membrane;GO:0005623//cell;[F]GO:0016740//transferase activity;GO:0003824//catalytic activity;GO:0016772//transferase activity, transferring phosphorus-containing groups;GO:0016301//kinase activity;	cellular_component;molecular_function	[C]cell;membrane;[F]catalytic activity;	-1.42462	0.00153107	4.18112e-06	-0.872351	0.547107	0.0284037	-1.94623	3.23475e-19	1.37899e-21	0.0978628	0.999983	0.755281
				arahy.Tifrunner.gnm1.ann1.FJ2B1F	[P]GO:0005984//disaccharide metabolic process;GO:0005992//trehalose biosynthetic process;GO:0044249//cellular biosynthetic process;GO:0044238//primary metabolic process;GO:0005991//trehalose metabolic process;GO:0008152//metabolic process;GO:0009987//cellular process;GO:0046351//disaccharide biosynthetic process;GO:0044237//cellular metabolic process;GO:0009311//oligosaccharide metabolic process;…	molecular_function;biological_process	[P]metabolic process;cellular process;[F]catalytic activity;	-1.38366	0.0221182	0.000137035	0.161875	0.96269	0.698172	-1.99594	0.000152388	2.70545e-06	1.01524	0.681385	0.0364773
				arahy.Tifrunner.gnm1.ann1.FL8UUR	[P]GO:0008152//metabolic process;GO:0006629//lipid metabolic process;GO:1901576//organic substance biosynthetic process;GO:0044238//primary metabolic process;GO:0071704//organic substance metabolic process;GO:0009058//biosynthetic process;GO:0008610//lipid biosynthetic process;[C]GO:0044464//cell part;GO:0016020//membrane;GO:0044446//intracellular organelle part;GO:0043226//organelle;GO:0005737//…	biological_process;molecular_function;cellular_component	[C]membrane part;organelle;organelle part;membrane;cell;[P]metabolic process;[F]binding;catalytic activity;	1.23754	0.0220484	0.000136227	0.490866	0.958233	0.350436	1.59841	0.00976002	0.000305297	-0.212923	0.999983	0.617944
				arahy.Tifrunner.gnm1.ann1.FW8YYF	[C]GO:0016021//integral component of membrane;GO:0031224//intrinsic component of membrane;GO:0044425//membrane part;GO:0016020//membrane;	cellular_component	[C]membrane;membrane part;	1.03893	0.00153107	4.13592e-06	0.205184	0.958233	0.541322	1.40551	1.51017e-05	2.17043e-07	-0.57115	0.727407	0.0431981
				arahy.Tifrunner.gnm1.ann1.GE1UVX	[P]GO:0006629//lipid metabolic process;GO:0044238//primary metabolic process;GO:0008152//metabolic process;GO:0071704//organic substance metabolic process;[F]GO:0008081//phosphoric diester hydrolase activity;GO:0016787//hydrolase activity;GO:0016788//hydrolase activity, acting on ester bonds;GO:0003824//catalytic activity;GO:0042578//phosphoric ester hydrolase activity;	biological_process;molecular_function	[P]metabolic process;[F]catalytic activity;	2.57437	0.0004414	8.36242e-07	0.178369	0.958233	0.654238	3.98628	1.93127e-82	7.64254e-86	-0.706227	0.999983	0.250265
				arahy.Tifrunner.gnm1.ann1.GI67CA	[C]GO:0016021//integral component of membrane;GO:0016020//membrane;GO:0031224//intrinsic component of membrane;GO:0044425//membrane part;[F]GO:1901363//heterocyclic compound binding;GO:0003824//catalytic activity;GO:0043169//cation binding;GO:0046914//transition metal ion binding;GO:0046906//tetrapyrrole binding;GO:0005506//iron ion binding;GO:0043167//ion binding;GO:0097159//organic cyclic compo…	molecular_function;cellular_component	[C]membrane;membrane part;[F]catalytic activity;binding;	2.22802	0.0297079	0.000211946	0.133726	0.978655	0.801182	2.32819	0.0313284	0.00123299	-0.317989	0.999983	0.604052
				arahy.Tifrunner.gnm1.ann1.GMG9S1	[P]GO:0006694//steroid biosynthetic process;GO:0008202//steroid metabolic process;GO:0008152//metabolic process;GO:1901360//organic cyclic compound metabolic process;GO:1901362//organic cyclic compound biosynthetic process;GO:0071704//organic substance metabolic process;GO:1901576//organic substance biosynthetic process;GO:0008610//lipid biosynthetic process;GO:0006629//lipid metabolic process;GO…	molecular_function;biological_process;cellular_component	[C]symplast;cell;membrane part;cell junction;organelle part;membrane;organelle;[P]metabolic process;[F]catalytic activity;	-1.21322	0.0475249	0.000424228	-0.552788	0.928514	0.190798	-1.82412	0.000195379	3.52142e-06	0.5245	0.999983	0.310742
				arahy.Tifrunner.gnm1.ann1.GUVP28	[P]GO:0044237//cellular metabolic process;GO:0008152//metabolic process;GO:0009987//cellular process;	biological_process	[P]metabolic process;cellular process;	1.28558	0.0121456	6.36404e-05	-0.490453	0.951466	0.219352	1.49377	3.59762e-05	5.53942e-07	-0.928753	0.279747	0.00722158
				arahy.Tifrunner.gnm1.ann1.H3HGUT	[P]GO:0030154//cell differentiation;GO:0032502//developmental process;GO:0009987//cellular process;GO:0048869//cellular developmental process;[C]GO:0043226//organelle;GO:0005623//cell;GO:0044424//intracellular part;GO:0005622//intracellular;GO:0043229//intracellular organelle;GO:0043231//intracellular membrane-bounded organelle;GO:0043227//membrane-bounded organelle;GO:0044464//cell part;GO:00056…	biological_process;cellular_component;molecular_function	[C]cell;organelle;[P]developmental process;cellular process;[F]binding;	0.836085	0.0375817	0.000298267	0.0800142	0.980007	0.822487	0.677898	0.239033	0.0180627	0.353944	0.999983	0.257633
				arahy.Tifrunner.gnm1.ann1.H3Z9GC	[C]GO:0016020//membrane;GO:0016021//integral component of membrane;GO:0044425//membrane part;GO:0031224//intrinsic component of membrane;[F]GO:0005215//transporter activity;GO:0022857//transmembrane transporter activity;	cellular_component;molecular_function	[C]membrane part;membrane;[F]transporter activity;	-0.646488	0.000353636	6.45828e-07	-0.0830468	0.971922	0.739113	-0.773944	0.00155175	3.62022e-05	0.167932	0.999983	0.407248
				arahy.Tifrunner.gnm1.ann1.H8IAYR	[F]GO:0003824//catalytic activity;GO:0016491//oxidoreductase activity;	molecular_function	[F]catalytic activity;	2.54395	1.39714e-09	7.15384e-13	-0.0757454	0.980007	0.813135	3.03384	7.02686e-70	4.04467e-73	-0.49426	0.999983	0.382177
				arahy.Tifrunner.gnm1.ann1.H8QPA0	[F]GO:0005488//binding;GO:0005089//Rho guanyl-nucleotide exchange factor activity;GO:0005088//Ras guanyl-nucleotide exchange factor activity;GO:0005085//guanyl-nucleotide exchange factor activity;GO:0019899//enzyme binding;GO:0017048//Rho GTPase binding;GO:0017016//Ras GTPase binding;GO:0098772//molecular function regulator;GO:0051020//GTPase binding;GO:0005515//protein binding;GO:0031267//small …	molecular_function	[F]binding;molecular function regulator;	0.98229	0.0282957	0.000195592	0.580677	0.829571	0.110025	1.66047	1.65174e-29	3.74356e-32	-0.654429	0.0135584	0.000121222
				arahy.Tifrunner.gnm1.ann1.H94RDL	[C]GO:0044425//membrane part;GO:0016021//integral component of membrane;GO:0031224//intrinsic component of membrane;GO:0016020//membrane;	cellular_component	[C]membrane part;membrane;	0.775003	0.0187447	0.000110056	0.574795	0.609092	0.0380585	0.967168	1.12848e-05	1.58009e-07	0.269245	0.999983	0.132362
				arahy.Tifrunner.gnm1.ann1.HE23UZ	[P]GO:0008152//metabolic process;GO:0044238//primary metabolic process;GO:0005975//carbohydrate metabolic process;GO:0071704//organic substance metabolic process;[F]GO:0004553//hydrolase activity, hydrolyzing O-glycosyl compounds;GO:0030246//carbohydrate binding;GO:0016787//hydrolase activity;GO:0016798//hydrolase activity, acting on glycosyl bonds;GO:0004565//beta-galactosidase activity;GO:00038…	biological_process;molecular_function	[P]metabolic process;[F]catalytic activity;binding;	-1.04273	0.0124855	6.60607e-05	0.189301	0.958233	0.592248	-1.38158	2.3672e-08	2.26526e-10	0.713352	0.280019	0.00723691
				arahy.Tifrunner.gnm1.ann1.HGAZ7D	[C]GO:0044464//cell part;GO:0043227//membrane-bounded organelle;GO:0005634//nucleus;GO:0043229//intracellular organelle;GO:0044424//intracellular part;GO:0005623//cell;GO:0005622//intracellular;GO:0043231//intracellular membrane-bounded organelle;GO:0043226//organelle;[F]GO:0003677//DNA binding;GO:0003700//DNA-binding transcription factor activity;GO:0005488//binding;GO:0003676//nucleic acid bind…	cellular_component;molecular_function	[C]organelle;cell;[F]binding;transcription regulator activity;	-0.876297	0.00771292	3.4227e-05	-0.365989	0.958233	0.282845	-0.955973	0.0396405	0.00164996	-0.167222	0.999983	0.534983
				arahy.Tifrunner.gnm1.ann1.HP0LAG	[P]GO:2000112//regulation of cellular macromolecule biosynthetic process;GO:0016569//covalent chromatin modification;GO:0019919//peptidyl-arginine methylation, to asymmetrical-dimethyl arginine;GO:0006807//nitrogen compound metabolic process;GO:0043414//macromolecule methylation;GO:0019538//protein metabolic process;GO:0080090//regulation of primary metabolic process;GO:0008152//metabolic process…	molecular_function;biological_process;cellular_component	[C]cell;organelle;[P]biological regulation;metabolic process;cellular process;cellular component organization or biogenesis;[F]catalytic activity;	2.45838	1.58755e-60	8.12879e-65	-0.334873	0.958233	0.297874	2.2296	1.92085e-19	8.01594e-22	0.0744068	0.999983	0.699671
				arahy.Tifrunner.gnm1.ann1.I40MZ1	[P]GO:0051171//regulation of nitrogen compound metabolic process;GO:0006810//transport;GO:0060255//regulation of macromolecule metabolic process;GO:0071702//organic substance transport;GO:0009889//regulation of biosynthetic process;GO:0080090//regulation of primary metabolic process;GO:0050794//regulation of cellular process;GO:0051252//regulation of RNA metabolic process;GO:0051234//establishmen…	molecular_function;cellular_component;biological_process	[C]membrane part;organelle;cell;membrane;[P]biological regulation;localization;[F]catalytic activity;binding;	-0.604464	0.00141065	3.73189e-06	-0.0558873	0.980007	0.820957	-0.551895	0.223333	0.0162456	-0.147955	0.999983	0.562521
				arahy.Tifrunner.gnm1.ann1.IMF7SI	[C]GO:0043231//intracellular membrane-bounded organelle;GO:0043227//membrane-bounded organelle;GO:0043229//intracellular organelle;GO:0044424//intracellular part;GO:0043226//organelle;GO:0005622//intracellular;GO:0044464//cell part;GO:0005634//nucleus;GO:0005623//cell;[F]GO:0005488//binding;GO:1901363//heterocyclic compound binding;GO:0097159//organic cyclic compound binding;GO:0003676//nucleic a…	molecular_function;cellular_component	[C]organelle;cell;[F]binding;	2.23172	0.0343714	0.000265162				2.39114	0.0259837	0.000982439	-0.92135	0.999983	0.133528
				arahy.Tifrunner.gnm1.ann1.IP5B92	[F]GO:0016787//hydrolase activity;GO:0003824//catalytic activity;	molecular_function	[F]catalytic activity;	1.14224	0.0119498	6.20028e-05	0.248941	0.958233	0.554392	1.46746	0.00374535	9.91009e-05	-0.442044	0.999983	0.253356
				arahy.Tifrunner.gnm1.ann1.JH8TMD	[P]GO:0008152//metabolic process;GO:0009058//biosynthetic process;[F]GO:0016746//transferase activity, transferring acyl groups;GO:0016740//transferase activity;GO:0003824//catalytic activity;GO:0016747//transferase activity, transferring acyl groups other than amino-acyl groups;	molecular_function;biological_process	[P]metabolic process;[F]catalytic activity;	1.02366	0.0283747	0.000196623	-0.315322	0.958233	0.450635	1.03563	0.0379504	0.00155709	-0.363942	0.999983	0.204122
				arahy.Tifrunner.gnm1.ann1.JS3M3F	[F]GO:0070011//peptidase activity, acting on L-amino acid peptides;GO:0008234//cysteine-type peptidase activity;GO:0008233//peptidase activity;GO:0003824//catalytic activity;GO:0016787//hydrolase activity;GO:0140096//catalytic activity, acting on a protein;	molecular_function	[F]catalytic activity;	1.04145	0.0073334	3.21673e-05	0.468858	0.697154	0.0564504	1.16608	8.60125e-08	8.80331e-10	0.282173	0.999983	0.416604
				arahy.Tifrunner.gnm1.ann1.JYNE8R	[P]GO:0003333//amino acid transmembrane transport;GO:0006810//transport;GO:0071705//nitrogen compound transport;GO:0071702//organic substance transport;GO:1905039//carboxylic acid transmembrane transport;GO:0006820//anion transport;GO:0015849//organic acid transport;GO:0015711//organic anion transport;GO:0051234//establishment of localization;GO:0055085//transmembrane transport;GO:0006865//amino …	molecular_function;biological_process;cellular_component	[C]membrane part;membrane;cell;[P]localization;[F]transporter activity;	-1.80745	0.00473888	1.77132e-05	-0.366131	0.958233	0.468126	-2.13319	0.00614952	0.000177537	0.401865	0.999983	0.493518
				arahy.Tifrunner.gnm1.ann1.JYW8E9	[C]GO:0031224//intrinsic component of membrane;GO:0016020//membrane;GO:0044425//membrane part;GO:0016021//integral component of membrane;[F]GO:0016758//transferase activity, transferring hexosyl groups;GO:0016757//transferase activity, transferring glycosyl groups;GO:0046527//glucosyltransferase activity;GO:0003824//catalytic activity;GO:0016740//transferase activity;	molecular_function;cellular_component	[C]membrane;membrane part;[F]catalytic activity;	-1.03141	0.0104898	5.10255e-05	-0.437116	0.958233	0.260787	-1.31534	5.90545e-05	9.45399e-07	0.114492	0.999983	0.72569
				arahy.Tifrunner.gnm1.ann1.K1YRXQ	[P]GO:0042546//cell wall biogenesis;GO:0009987//cellular process;GO:0044085//cellular component biogenesis;GO:0071840//cellular component organization or biogenesis;GO:0071554//cell wall organization or biogenesis;[C]GO:0016021//integral component of membrane;GO:0044425//membrane part;GO:0031224//intrinsic component of membrane;GO:0016020//membrane;[F]GO:0031127//alpha-(1,2)-fucosyltransferase ac…	cellular_component;biological_process;molecular_function	[C]membrane;membrane part;[P]cellular component organization or biogenesis;cellular process;[F]catalytic activity;	0.703887	0.00559947	2.23635e-05	0.326879	0.950059	0.209935	0.875287	7.74397e-05	1.28012e-06	0.0109431	0.999983	0.957702
				arahy.Tifrunner.gnm1.ann1.K3MAB1	[P]GO:0055080//cation homeostasis;GO:0042592//homeostatic process;GO:0006874//cellular calcium ion homeostasis;GO:0050801//ion homeostasis;GO:0072503//cellular divalent inorganic cation homeostasis;GO:0098771//inorganic ion homeostasis;GO:0048878//chemical homeostasis;GO:0055065//metal ion homeostasis;GO:0065007//biological regulation;GO:0055082//cellular chemical homeostasis;GO:0009987//cellular…	biological_process;cellular_component	[C]membrane;membrane part;cell;organelle;[P]biological regulation;cellular process;	-0.631673	0.0396971	0.000328751	-0.380511	0.867872	0.133401	-1.00762	0.000139115	2.43978e-06	0.363556	0.9244	0.0845042
				arahy.Tifrunner.gnm1.ann1.K5ZE2Z	[P]GO:0006164//purine nucleotide biosynthetic process;GO:0009123//nucleoside monophosphate metabolic process;GO:0006725//cellular aromatic compound metabolic process;GO:1901135//carbohydrate derivative metabolic process;GO:0019359//nicotinamide nucleotide biosynthetic process;GO:0034655//nucleobase-containing compound catabolic process;GO:0046483//heterocycle metabolic process;GO:0008152//metabol…	biological_process;molecular_function	[P]metabolic process;cellular process;[F]catalytic activity;	1.33089	0.0215774	0.000131844	-0.401336	0.958233	0.432397	1.20437	0.229934	0.0170608	-0.277021	0.999983	0.566628
				arahy.Tifrunner.gnm1.ann1.K7ZNDI	[P]GO:0044237//cellular metabolic process;GO:0006793//phosphorus metabolic process;GO:0009987//cellular process;GO:0006796//phosphate-containing compound metabolic process;GO:0008152//metabolic process;[C]GO:0044424//intracellular part;GO:0044464//cell part;GO:0005622//intracellular;GO:0005623//cell;GO:0005737//cytoplasm;[F]GO:0016817//hydrolase activity, acting on acid anhydrides;GO:0046872//met…	molecular_function;cellular_component;biological_process	[C]cell;[P]cellular process;metabolic process;[F]binding;catalytic activity;	-0.485551	0.0160296	9.02842e-05	-0.0780763	0.962924	0.699964	-0.567446	0.0333037	0.00132091	0.0842095	0.999983	0.705581
				arahy.Tifrunner.gnm1.ann1.KJ15H2	[F]GO:0004180//carboxypeptidase activity;GO:0070011//peptidase activity, acting on L-amino acid peptides;GO:0070008//serine-type exopeptidase activity;GO:0004185//serine-type carboxypeptidase activity;GO:0008236//serine-type peptidase activity;GO:0017171//serine hydrolase activity;GO:0140096//catalytic activity, acting on a protein;GO:0008238//exopeptidase activity;GO:0016787//hydrolase activity;…	molecular_function	[F]catalytic activity;	1.51821	5.58118e-06	6.57282e-09	0.498653	0.903916	0.15779	2.03352	3.12884e-12	2.02609e-14	-0.449694	0.999983	0.116548
				arahy.Tifrunner.gnm1.ann1.LFQD4L	[F]GO:0003824//catalytic activity;GO:0032559//adenyl ribonucleotide binding;GO:0036094//small molecule binding;GO:0008144//drug binding;GO:0016301//kinase activity;GO:0005524//ATP binding;GO:0035639//purine ribonucleoside triphosphate binding;GO:0005488//binding;GO:0030554//adenyl nucleotide binding;GO:0043167//ion binding;GO:0032555//purine ribonucleotide binding;GO:0140096//catalytic activity, …	molecular_function	[F]catalytic activity;binding;	-1.6225	2.7841e-07	2.42344e-10	0.139716	0.963927	0.70367	-1.46016	0.0141018	0.000475098	-0.0240477	0.999983	0.96137
				arahy.Tifrunner.gnm1.ann1.LGD9DB	[C]GO:0044425//membrane part;GO:0031224//intrinsic component of membrane;GO:0016021//integral component of membrane;GO:0016020//membrane;	cellular_component	[C]membrane part;membrane;	0.496176	0.0284532	0.000197652	0.0114489	0.998879	0.967557	0.522725	0.273779	0.0222053	-0.0589277	0.999983	0.771223
				arahy.Tifrunner.gnm1.ann1.LH0XEN	[C]GO:0016021//integral component of membrane;GO:0044425//membrane part;GO:0016020//membrane;GO:0031224//intrinsic component of membrane;[F]GO:0005215//transporter activity;GO:0022857//transmembrane transporter activity;GO:0015075//ion transmembrane transporter activity;GO:0008324//cation transmembrane transporter activity;	cellular_component;molecular_function	[C]membrane part;membrane;[F]transporter activity;	1.52851	0.00469856	1.74021e-05	1.37606	0.0597933	0.000639455	2.3669	1.21811e-18	5.29304e-21	0.341201	0.999983	0.288661
				arahy.Tifrunner.gnm1.ann1.LL5J3P	[C]GO:0044464//cell part;GO:0044424//intracellular part;GO:0043226//organelle;GO:0043231//intracellular membrane-bounded organelle;GO:0005623//cell;GO:0005622//intracellular;GO:0043227//membrane-bounded organelle;GO:0005634//nucleus;GO:0043229//intracellular organelle;[F]GO:0097159//organic cyclic compound binding;GO:0005488//binding;GO:0003677//DNA binding;GO:1901363//heterocyclic compound bindi…	cellular_component;molecular_function	[C]organelle;cell;[F]binding;	2.26414	7.749e-05	1.16387e-07	0.257076	0.963927	0.703803	2.3657	0.00210547	5.13548e-05	-0.200907	0.999983	0.689216
				arahy.Tifrunner.gnm1.ann1.LVF3KP	[P]GO:0006807//nitrogen compound metabolic process;GO:0009058//biosynthetic process;GO:0044283//small molecule biosynthetic process;GO:0019367//fatty acid elongation, saturated fatty acid;GO:0019752//carboxylic acid metabolic process;GO:0044237//cellular metabolic process;GO:0072330//monocarboxylic acid biosynthetic process;GO:0006633//fatty acid biosynthetic process;GO:0016053//organic acid bios…	cellular_component;biological_process;molecular_function	[C]membrane part;membrane;cell;organelle;organelle part;[P]metabolic process;cellular process;[F]catalytic activity;	-1.5204	0.00122614	3.08338e-06	-0.615633	0.435346	0.0171983	-2.46319	3.75912e-21	1.39292e-23	0.881763	0.710294	0.0404745
				arahy.Tifrunner.gnm1.ann1.LZE6LN	[C]GO:0016021//integral component of membrane;GO:0031224//intrinsic component of membrane;GO:0044425//membrane part;GO:0016020//membrane;	cellular_component	[C]membrane part;membrane;	1.126	0.00782776	3.48702e-05	0.330326	0.958233	0.371269	1.26305	0.00848505	0.000258117	0.0546866	0.999983	0.894509
				arahy.Tifrunner.gnm1.ann1.M3EH65	[F]GO:0043167//ion binding;GO:0043169//cation binding;GO:0005488//binding;GO:0046872//metal ion binding;GO:0005509//calcium ion binding;	molecular_function	[F]binding;	0.444842	0.0320121	0.000237127	0.0604758	0.978655	0.798203	0.368419	0.351892	0.032851	0.201167	0.999983	0.111993
				arahy.Tifrunner.gnm1.ann1.MG688V	[F]GO:0043169//cation binding;GO:0005506//iron ion binding;GO:0004497//monooxygenase activity;GO:0046906//tetrapyrrole binding;GO:0046872//metal ion binding;GO:0046914//transition metal ion binding;GO:0005488//binding;GO:0016705//oxidoreductase activity, acting on paired donors, with incorporation or reduction of molecular oxygen;GO:0003824//catalytic activity;GO:0043167//ion binding;GO:0016491//…	molecular_function	[F]catalytic activity;binding;	0.985879	0.0399504	0.000336159	0.198088	0.958233	0.582185	1.13263	0.0772969	0.00381243	-0.141298	0.999983	0.731035
				arahy.Tifrunner.gnm1.ann1.MH7BQR	[P]GO:0006807//nitrogen compound metabolic process;GO:0008652//cellular amino acid biosynthetic process;GO:0016053//organic acid biosynthetic process;GO:0009070//serine family amino acid biosynthetic process;GO:0009069//serine family amino acid metabolic process;GO:0044283//small molecule biosynthetic process;GO:0034641//cellular nitrogen compound metabolic process;GO:0019344//cysteine biosynthet…	cellular_component;biological_process;molecular_function	[C]organelle;cell;[P]cellular process;metabolic process;[F]catalytic activity;	1.07993	0.0107526	5.26709e-05	0.628753	0.513743	0.0248593	1.2091	4.54074e-07	5.06397e-09	0.454225	0.999983	0.160497
				arahy.Tifrunner.gnm1.ann1.MN6YJ9	[P]GO:0035556//intracellular signal transduction;GO:0007165//signal transduction;GO:0007154//cell communication;GO:0007264//small GTPase mediated signal transduction;GO:0023052//signaling;GO:0051716//cellular response to stimulus;GO:0065007//biological regulation;GO:0050896//response to stimulus;GO:0050794//regulation of cellular process;GO:0009987//cellular process;GO:0050789//regulation of biol…	biological_process;cellular_component;molecular_function	[C]cell;membrane;[P]cellular process;biological regulation;signaling;response to stimulus;[F]catalytic activity;binding;	1.45738	0.00898861	4.1729e-05	1.03426	0.467121	0.020258	2.62988	1.72786e-34	3.17015e-37	-0.834988	0.106864	0.00168361
				arahy.Tifrunner.gnm1.ann1.MR6WYG	[F]GO:0005488//binding;GO:0020037//heme binding;GO:0043167//ion binding;GO:0097159//organic cyclic compound binding;GO:0005506//iron ion binding;GO:0043169//cation binding;GO:0048037//cofactor binding;GO:0003824//catalytic activity;GO:0046914//transition metal ion binding;GO:0016491//oxidoreductase activity;GO:1901363//heterocyclic compound binding;GO:0004497//monooxygenase activity;GO:0046872//m…	molecular_function	[F]catalytic activity;binding;	1.63986	0.00721929	3.12972e-05	0.121063	0.985781	0.851881	1.75468	0.0454798	0.00196091	-0.375571	0.999983	0.446468
				arahy.Tifrunner.gnm1.ann1.MSL63E	[C]GO:0016020//membrane;GO:0031224//intrinsic component of membrane;GO:0016021//integral component of membrane;GO:0044425//membrane part;[F]GO:0022857//transmembrane transporter activity;GO:0005215//transporter activity;	molecular_function;cellular_component	[C]membrane;membrane part;[F]transporter activity;	-0.646488	0.000353636	6.45828e-07	-0.0830468	0.971922	0.739113	-0.773944	0.00155175	3.62022e-05	0.167932	0.999983	0.407248
				arahy.Tifrunner.gnm1.ann1.MWJV5X	[P]GO:0009638//phototropism;GO:0009637//response to blue light;GO:0009606//tropism;GO:0009416//response to light stimulus;GO:0050896//response to stimulus;GO:0009605//response to external stimulus;GO:0009314//response to radiation;GO:0009628//response to abiotic stimulus;	biological_process	[P]response to stimulus;	0.899775	0.00167218	4.65208e-06	-0.222042	0.958233	0.552437	0.947695	0.0206871	0.000743476	-0.364411	0.999983	0.149175
				arahy.Tifrunner.gnm1.ann1.MZYS79	[P]GO:0050789//regulation of biological process;GO:0050794//regulation of cellular process;GO:0045454//cell redox homeostasis;GO:0019725//cellular homeostasis;GO:0009987//cellular process;GO:0042592//homeostatic process;GO:0065008//regulation of biological quality;GO:0065007//biological regulation;[C]GO:0005623//cell;	biological_process;cellular_component	[C]cell;[P]biological regulation;cellular process;	-1.34404	0.0250495	0.000164175	-0.776305	0.717045	0.0614753	-1.8444	0.00319245	8.22891e-05	0.340579	0.999983	0.521752
				arahy.Tifrunner.gnm1.ann1.N0BVKE	[C]GO:0044425//membrane part;GO:0016021//integral component of membrane;GO:0031224//intrinsic component of membrane;GO:0016020//membrane;	cellular_component	[C]membrane part;membrane;	0.836641	0.0447097	0.000394024	-0.206253	0.958233	0.562911	0.876237	0.00925686	0.000286894	-0.271832	0.999983	0.401156
				arahy.Tifrunner.gnm1.ann1.N21TUI	[P]GO:0071704//organic substance metabolic process;GO:0044238//primary metabolic process;GO:0008152//metabolic process;GO:0005975//carbohydrate metabolic process;[F]GO:0003824//catalytic activity;GO:0004553//hydrolase activity, hydrolyzing O-glycosyl compounds;GO:0015925//galactosidase activity;GO:0016787//hydrolase activity;GO:0004565//beta-galactosidase activity;GO:0016798//hydrolase activity, …	biological_process;molecular_function	[P]metabolic process;[F]catalytic activity;	-0.614206	0.0132763	7.25112e-05	-0.0112751	0.998879	0.964367	-0.69561	0.000411956	8.2326e-06	0.136614	0.999983	0.512692
				arahy.Tifrunner.gnm1.ann1.NHAK7L	[P]GO:0006810//transport;GO:0008104//protein localization;GO:0051234//establishment of localization;GO:0051179//localization;GO:0045184//establishment of protein localization;GO:0042886//amide transport;GO:0015031//protein transport;GO:0071705//nitrogen compound transport;GO:0015833//peptide transport;GO:0071702//organic substance transport;GO:0033036//macromolecule localization;	biological_process	[P]localization;	-2.88623	0.000194416	3.25187e-07	-0.380624	0.958233	0.559148	-3.22386	0.000133307	2.33312e-06	0.280821	0.999983	0.559856
				arahy.Tifrunner.gnm1.ann1.NLE5K3	[P]GO:0065007//biological regulation;GO:0009889//regulation of biosynthetic process;GO:0019219//regulation of nucleobase-containing compound metabolic process;GO:0031326//regulation of cellular biosynthetic process;GO:0006355//regulation of transcription, DNA-templated;GO:2000112//regulation of cellular macromolecule biosynthetic process;GO:1903506//regulation of nucleic acid-templated transcript…	biological_process;cellular_component;molecular_function	[C]cell;organelle;[P]biological regulation;[F]binding;	-2.85	0.000214694	3.6277e-07	0.288894	0.958233	0.622695	-2.32252	0.0343708	0.00137312	0.166548	0.999983	0.552378
				arahy.Tifrunner.gnm1.ann1.NZ46DJ	[C]GO:0016020//membrane;GO:0044425//membrane part;GO:0031224//intrinsic component of membrane;GO:0016021//integral component of membrane;	cellular_component	[C]membrane part;membrane;	-2.97634	0.000449914	8.6005e-07	1.09475	0.804262	0.0965683	-1.85137	0.161793	0.0102558
				arahy.Tifrunner.gnm1.ann1.P17M1H	[P]GO:0009987//cellular process;GO:0007017//microtubule-based process;[C]GO:0005737//cytoplasm;GO:0044424//intracellular part;GO:0015630//microtubule cytoskeleton;GO:0005856//cytoskeleton;GO:0043226//organelle;GO:0099080//supramolecular complex;GO:0099513//polymeric cytoskeletal fiber;GO:0005623//cell;GO:0044422//organelle part;GO:0005874//microtubule;GO:0043232//intracellular non-membrane-bounde…	molecular_function;biological_process;cellular_component	[C]organelle part;supramolecular complex;organelle;cell;[P]cellular process;[F]structural molecule activity;binding;catalytic activity;	0.535062	0.0452517	0.000400075	0.273762	0.916429	0.17499	0.742112	0.00047931	9.75105e-06	-0.124969	0.999983	0.571655
				arahy.Tifrunner.gnm1.ann1.P2EDAB	[C]GO:0016020//membrane;GO:0031224//intrinsic component of membrane;GO:0016021//integral component of membrane;GO:0044425//membrane part;[F]GO:0043168//anion binding;GO:0030554//adenyl nucleotide binding;GO:0004672//protein kinase activity;GO:0017076//purine nucleotide binding;GO:0035639//purine ribonucleoside triphosphate binding;GO:0008144//drug binding;GO:0003824//catalytic activity;GO:0043167…	cellular_component;molecular_function	[C]membrane part;membrane;[F]binding;catalytic activity;	1.78642	8.87966e-06	1.10636e-08	0.446811	0.958233	0.45104	1.71921	0.0261486	0.000990085	0.373089	0.999983	0.241053
				arahy.Tifrunner.gnm1.ann1.P7CRZW	[P]GO:0006807//nitrogen compound metabolic process;GO:0044257//cellular protein catabolic process;GO:0070646//protein modification by small protein removal;GO:0043412//macromolecule modification;GO:0036211//protein modification process;GO:0044238//primary metabolic process;GO:1901575//organic substance catabolic process;GO:0071704//organic substance metabolic process;GO:0043632//modification-depe…	cellular_component;biological_process;molecular_function	[C]cell;[P]metabolic process;cellular process;[F]catalytic activity;	-0.247306	0.0469324	0.000416536	-0.00298353	0.998879	0.986497	-0.26378	0.538514	0.0699273	0.0316167	0.999983	0.825785
				arahy.Tifrunner.gnm1.ann1.PPP607	[C]GO:0016020//membrane;GO:0016021//integral component of membrane;GO:0031224//intrinsic component of membrane;GO:0044425//membrane part;[F]GO:0003824//catalytic activity;GO:0009055//electron transfer activity;GO:0016491//oxidoreductase activity;	cellular_component;molecular_function	[C]membrane;membrane part;[F]catalytic activity;	-1.07987	0.0103369	4.9576e-05	-0.204473	0.958233	0.432322	-1.3956	0.00424259	0.0001147	0.413343	0.999983	0.301391
				arahy.Tifrunner.gnm1.ann1.Q758V8	[C]GO:0016020//membrane;GO:0044425//membrane part;GO:0031224//intrinsic component of membrane;GO:0016021//integral component of membrane;	cellular_component	[C]membrane part;membrane;	0.836641	0.0447097	0.000394024	-0.206253	0.958233	0.562911	0.876237	0.00925686	0.000286894	-0.271832	0.999983	0.401156
				arahy.Tifrunner.gnm1.ann1.Q8CNLJ	[C]GO:0044425//membrane part;GO:0031224//intrinsic component of membrane;GO:0016021//integral component of membrane;GO:0016020//membrane;[F]GO:0016740//transferase activity;GO:0016746//transferase activity, transferring acyl groups;GO:0003824//catalytic activity;GO:0004144//diacylglycerol O-acyltransferase activity;GO:0016747//transferase activity, transferring acyl groups other than amino-acyl g…	cellular_component;molecular_function	[C]membrane part;membrane;[F]catalytic activity;	0.803294	0.00448276	1.62968e-05	0.199073	0.958233	0.484893	0.726013	0.00657856	0.000192053	0.345325	0.999983	0.12476
				arahy.Tifrunner.gnm1.ann1.Q9ZI40	[C]GO:0016020//membrane;GO:0044425//membrane part;GO:0016021//integral component of membrane;GO:0031224//intrinsic component of membrane;	cellular_component	[C]membrane;membrane part;	1.99404	0.0399025	0.00033468	-0.102044	0.991172	0.879898	2.04823	0.0352382	0.00141285	-0.0778843	0.999983	0.89825
				arahy.Tifrunner.gnm1.ann1.QA7CHW	[F]GO:0016877//ligase activity, forming carbon-sulfur bonds;GO:0016740//transferase activity;GO:0004839//ubiquitin activating enzyme activity;GO:0008641//ubiquitin-like modifier activating enzyme activity;GO:0016746//transferase activity, transferring acyl groups;GO:0016874//ligase activity;GO:0003824//catalytic activity;	molecular_function	[F]catalytic activity;	1.7862	0.0301216	0.000217468	0.424885	0.958233	0.522322	2.77731	3.27291e-06	4.11513e-08	-1.5226	0.0720347	0.000982185
				arahy.Tifrunner.gnm1.ann1.QGI1CH	[C]GO:0043226//organelle;GO:0044424//intracellular part;GO:0005623//cell;GO:0005622//intracellular;GO:0043231//intracellular membrane-bounded organelle;GO:0043229//intracellular organelle;GO:0005634//nucleus;GO:0044464//cell part;GO:0043227//membrane-bounded organelle;[F]GO:0046872//metal ion binding;GO:0043169//cation binding;GO:0043167//ion binding;GO:0003676//nucleic acid binding;GO:0097159//o…	molecular_function;cellular_component	[C]organelle;cell;[F]binding;	2.26414	7.749e-05	1.16387e-07	0.257076	0.963927	0.703803	2.3657	0.00210547	5.13548e-05	-0.200907	0.999983	0.689216
				arahy.Tifrunner.gnm1.ann1.QXV1YS	[C]GO:0044464//cell part;GO:0044459//plasma membrane part;GO:0043229//intracellular organelle;GO:0005623//cell;GO:0031224//intrinsic component of membrane;GO:0005886//plasma membrane;GO:0043226//organelle;GO:0044425//membrane part;GO:0043227//membrane-bounded organelle;GO:0005622//intracellular;GO:0009507//chloroplast;GO:0009536//plastid;GO:0016020//membrane;GO:0005737//cytoplasm;GO:0044424//intr…	cellular_component;molecular_function	[C]membrane part;organelle;cell;membrane;[F]transporter activity;	1.0043	0.00371026	1.27285e-05	0.487209	0.527884	0.0264806	1.41902	2.75099e-11	1.98417e-13	-0.258397	0.999983	0.416621
				arahy.Tifrunner.gnm1.ann1.R1F113	[P]GO:1901135//carbohydrate derivative metabolic process;GO:0016051//carbohydrate biosynthetic process;GO:0006165//nucleoside diphosphate phosphorylation;GO:0009156//ribonucleoside monophosphate biosynthetic process;GO:0044248//cellular catabolic process;GO:0005996//monosaccharide metabolic process;GO:0005975//carbohydrate metabolic process;GO:0090407//organophosphate biosynthetic process;GO:0046…	biological_process;molecular_function	[P]metabolic process;cellular process;[F]catalytic activity;	0.507383	0.00120347	2.96522e-06	-0.153792	0.958233	0.459509	0.471057	0.0047838	0.000132515	-0.0818202	0.999983	0.587753
				arahy.Tifrunner.gnm1.ann1.R8PHGQ	[P]GO:0044238//primary metabolic process;GO:1901576//organic substance biosynthetic process;GO:0046351//disaccharide biosynthetic process;GO:0005975//carbohydrate metabolic process;GO:0009058//biosynthetic process;GO:0044237//cellular metabolic process;GO:0009312//oligosaccharide biosynthetic process;GO:0044262//cellular carbohydrate metabolic process;GO:0044249//cellular biosynthetic process;GO:…	molecular_function;biological_process	[P]metabolic process;cellular process;[F]binding;catalytic activity;	3.67814	3.08568e-136	5.26656e-141	0.559173	0.632919	0.0432603	3.96817	2.07641e-101	5.60242e-105	0.0288114	0.999983	0.861316
				arahy.Tifrunner.gnm1.ann1.RGNF9W	[C]GO:0031224//intrinsic component of membrane;GO:0016020//membrane;GO:0016021//integral component of membrane;GO:0044425//membrane part;	cellular_component	[C]membrane part;membrane;	-2.6694	0.00173351	5.00021e-06	0.270725	0.958233	0.61669	-4.24094	2.30191e-08	2.1945e-10	0.497869	0.999983	0.255885
				arahy.Tifrunner.gnm1.ann1.RS5FH0	[C]GO:0043227//membrane-bounded organelle;GO:0044424//intracellular part;GO:0005634//nucleus;GO:0044464//cell part;GO:0043229//intracellular organelle;GO:0005623//cell;GO:0043226//organelle;GO:0043231//intracellular membrane-bounded organelle;GO:0005622//intracellular;[F]GO:0043565//sequence-specific DNA binding;GO:0003700//DNA-binding transcription factor activity;GO:0140110//transcription regul…	molecular_function;cellular_component	[C]organelle;cell;[F]binding;transcription regulator activity;	-1.66496	0.0281273	0.000192587	0.676108	0.916429	0.175163	-2.19135	0.00222355	5.47932e-05	1.22451	0.617025	0.0294624
				arahy.Tifrunner.gnm1.ann1.RS9BE1	[P]GO:0044238//primary metabolic process;GO:0009311//oligosaccharide metabolic process;GO:0044262//cellular carbohydrate metabolic process;GO:0005985//sucrose metabolic process;GO:0005984//disaccharide metabolic process;GO:0009987//cellular process;GO:0044237//cellular metabolic process;GO:0071704//organic substance metabolic process;GO:0008152//metabolic process;GO:0005975//carbohydrate metaboli…	biological_process;molecular_function	[P]metabolic process;cellular process;[F]catalytic activity;	-1.85572	0.0010553	2.53965e-06	-0.557069	0.87906	0.140204	-2.59433	2.15492e-07	2.28694e-09	0.564636	0.999983	0.338286
				arahy.Tifrunner.gnm1.ann1.RY5C40	[C]GO:0016021//integral component of membrane;GO:0005886//plasma membrane;GO:0005623//cell;GO:0016020//membrane;GO:0031224//intrinsic component of membrane;GO:0044464//cell part;GO:0071944//cell periphery;GO:0044425//membrane part;[F]GO:0015333//peptide:proton symporter activity;GO:1904680//peptide transmembrane transporter activity;GO:0015318//inorganic molecular entity transmembrane transporter…	molecular_function;cellular_component	[C]membrane;cell;membrane part;[F]transporter activity;	1.34132	0.0107161	5.23092e-05	-0.512705	0.462081	0.019799	0.870927	0.673559	0.111573	0.232926	0.999983	0.666122
				arahy.Tifrunner.gnm1.ann1.S5L7UT	[C]GO:0071944//cell periphery;GO:0031224//intrinsic component of membrane;GO:0044464//cell part;GO:0016020//membrane;GO:0005623//cell;GO:0016021//integral component of membrane;GO:0044425//membrane part;GO:0005886//plasma membrane;[F]GO:0008324//cation transmembrane transporter activity;GO:0015318//inorganic molecular entity transmembrane transporter activity;GO:0042887//amide transmembrane trans…	molecular_function;cellular_component	[C]cell;membrane part;membrane;[F]transporter activity;	0.589712	0.0418173	0.000360432	0.0446347	0.990387	0.877022	0.713135	0.00177137	4.19064e-05	-0.20635	0.999983	0.225311
				arahy.Tifrunner.gnm1.ann1.S5WPE4	[F]GO:0008447//L-ascorbate oxidase activity;GO:0046914//transition metal ion binding;GO:0016679//oxidoreductase activity, acting on diphenols and related substances as donors;GO:0043167//ion binding;GO:0005507//copper ion binding;GO:0016491//oxidoreductase activity;GO:0003824//catalytic activity;GO:0046872//metal ion binding;GO:0043169//cation binding;GO:0016682//oxidoreductase activity, acting o…	molecular_function	[F]binding;catalytic activity;	-2.47786	0.00938043	4.43865e-05	0.706664	0.958233	0.297507	-1.66575	0.262196	0.0207563	0.128391	0.999983	0.751038
				arahy.Tifrunner.gnm1.ann1.SA3GIM	[F]GO:0036094//small molecule binding;GO:0043167//ion binding;GO:0030246//carbohydrate binding;GO:0005488//binding;GO:0043169//cation binding;GO:0005537//mannose binding;GO:0046872//metal ion binding;GO:0048029//monosaccharide binding;	molecular_function	[F]binding;	1.70481	0.0132469	7.21242e-05	0.119103	0.984405	0.848096	1.03033	0.557297	0.0748394	1.05722	0.588963	0.0263933
				arahy.Tifrunner.gnm1.ann1.SCHW0S	[P]GO:0016053//organic acid biosynthetic process;GO:1901607//alpha-amino acid biosynthetic process;GO:0071704//organic substance metabolic process;GO:0044249//cellular biosynthetic process;GO:0006560//proline metabolic process;GO:0055129//L-proline biosynthetic process;GO:0009064//glutamine family amino acid metabolic process;GO:1901360//organic cyclic compound metabolic process;GO:0019752//carbo…	biological_process;cellular_component;molecular_function	[C]cell;[P]cellular process;metabolic process;[F]catalytic activity;binding;	-1.167	0.0228473	0.000144672	-0.370581	0.859124	0.127328	-2.27848	1.62393e-47	1.60657e-50	1.34201	0.000157867	6.55108e-07
				arahy.Tifrunner.gnm1.ann1.SE8WTS	[C]GO:0044424//intracellular part;GO:0005622//intracellular;GO:0043231//intracellular membrane-bounded organelle;GO:0044464//cell part;GO:0043226//organelle;GO:0043227//membrane-bounded organelle;GO:0043229//intracellular organelle;GO:0005634//nucleus;GO:0005623//cell;[F]GO:1901363//heterocyclic compound binding;GO:0003677//DNA binding;GO:0140110//transcription regulator activity;GO:0097159//orga…	cellular_component;molecular_function	[C]cell;organelle;[F]transcription regulator activity;binding;	-1.79164	0.0185409	0.00010791	1.06671	0.675975	0.0517061	-0.824916	0.749989	0.14628	-0.459218	0.999983	0.446999
				arahy.Tifrunner.gnm1.ann1.SK3TPA	[C]GO:0016020//membrane;GO:0016021//integral component of membrane;GO:0044425//membrane part;GO:0031224//intrinsic component of membrane;[F]GO:0005215//transporter activity;GO:0022803//passive transmembrane transporter activity;GO:0022857//transmembrane transporter activity;GO:0015267//channel activity;	cellular_component;molecular_function	[C]membrane;membrane part;[F]transporter activity;	0.486039	0.0294271	0.000207933	-0.00257666	0.998879	0.989887	0.556189	0.0116208	0.000378109	-0.148272	0.999983	0.458833
				arahy.Tifrunner.gnm1.ann1.SLB9HH	[F]GO:0016298//lipase activity;GO:0052689//carboxylic ester hydrolase activity;GO:0004806//triglyceride lipase activity;GO:0016788//hydrolase activity, acting on ester bonds;GO:0003824//catalytic activity;GO:0016787//hydrolase activity;	molecular_function	[F]catalytic activity;	-2.22589	0.00364056	1.22938e-05	1.49419	0.364053	0.0116802	-1.84718	0.0111127	0.000357602	0.830259	0.988644	0.106452
				arahy.Tifrunner.gnm1.ann1.SPD1GG	[P]GO:0010556//regulation of macromolecule biosynthetic process;GO:0009911//positive regulation of flower development;GO:0065007//biological regulation;GO:0009909//regulation of flower development;GO:0080090//regulation of primary metabolic process;GO:0051239//regulation of multicellular organismal process;GO:0050896//response to stimulus;GO:0010468//regulation of gene expression;GO:0009637//resp…	biological_process	[P]rhythmic process;response to stimulus;biological regulation;	1.0192	0.0189971	0.000113002	-0.519573	0.570747	0.0322113	1.23202	3.90498e-07	4.3128e-09	-1.01045	0.00504632	3.67147e-05
				arahy.Tifrunner.gnm1.ann1.SZ745P	[P]GO:0044237//cellular metabolic process;GO:0009056//catabolic process;GO:0016052//carbohydrate catabolic process;GO:1901575//organic substance catabolic process;GO:0009987//cellular process;GO:0071555//cell wall organization;GO:0016043//cellular component organization;GO:0005975//carbohydrate metabolic process;GO:0000272//polysaccharide catabolic process;GO:0045490//pectin catabolic process;GO:…	biological_process;cellular_component;molecular_function	[C]cell;extracellular region;[P]cellular component organization or biogenesis;cellular process;metabolic process;[F]molecular function regulator;catalytic activity;	2.48788	0.00115024	2.78775e-06	-0.149669	0.971922	0.748359	3.93628	5.31185e-38	8.59925e-41	-3.01992	2.63033e-22	2.4571e-25
				arahy.Tifrunner.gnm1.ann1.SZV0B9	[P]GO:0019222//regulation of metabolic process;GO:0019219//regulation of nucleobase-containing compound metabolic process;GO:0009719//response to endogenous stimulus;GO:0050896//response to stimulus;GO:2000112//regulation of cellular macromolecule biosynthetic process;GO:2001141//regulation of RNA biosynthetic process;GO:0051171//regulation of nitrogen compound metabolic process;GO:0031323//regul…	molecular_function;cellular_component;biological_process	[C]cell;organelle;[P]cellular process;response to stimulus;signaling;biological regulation;[F]binding;	0.664965	0.0051322	1.98841e-05	-0.33028	0.958233	0.260501	0.567315	0.272497	0.0220423	-0.138265	0.999983	0.571872
				arahy.Tifrunner.gnm1.ann1.TQL4XD	[P]GO:0050896//response to stimulus;GO:0009987//cellular process;GO:0007165//signal transduction;GO:0009734//auxin-activated signaling pathway;GO:0019222//regulation of metabolic process;GO:0051171//regulation of nitrogen compound metabolic process;GO:0050789//regulation of biological process;GO:0070887//cellular response to chemical stimulus;GO:0080090//regulation of primary metabolic process;GO…	cellular_component;molecular_function;biological_process	[C]organelle;cell;[P]cellular process;signaling;response to stimulus;biological regulation;[F]binding;	0.348581	0.0061414	2.49472e-05	0.190437	0.948815	0.20927	0.471167	0.00401253	0.000107614	-0.0527113	0.999983	0.710378
				arahy.Tifrunner.gnm1.ann1.TX3Z3S	[C]GO:0009536//plastid;GO:0044464//cell part;GO:0044444//cytoplasmic part;GO:0005737//cytoplasm;GO:0009507//chloroplast;GO:0071944//cell periphery;GO:0044459//plasma membrane part;GO:0005886//plasma membrane;GO:0044424//intracellular part;GO:0031226//intrinsic component of plasma membrane;GO:0043226//organelle;GO:0043229//intracellular organelle;GO:0016021//integral component of membrane;GO:00058…	cellular_component;molecular_function	[C]membrane;cell;membrane part;organelle;[F]transporter activity;	0.990931	0.0388566	0.000317007	0.232031	0.958233	0.532954	0.965327	0.00428747	0.000116067	0.30834	0.999983	0.402692
				arahy.Tifrunner.gnm1.ann1.U16Y2L	[P]GO:2000112//regulation of cellular macromolecule biosynthetic process;GO:0019222//regulation of metabolic process;GO:0009889//regulation of biosynthetic process;GO:0019219//regulation of nucleobase-containing compound metabolic process;GO:2001141//regulation of RNA biosynthetic process;GO:0060255//regulation of macromolecule metabolic process;GO:0051171//regulation of nitrogen compound metabol…	molecular_function;biological_process;cellular_component	[C]cell;organelle;[P]biological regulation;[F]binding;	-1.168	0.000194416	3.19415e-07	-0.690525	0.462081	0.0198088	-1.62127	7.61477e-08	7.68408e-10	0.273139	0.999983	0.220182
				arahy.Tifrunner.gnm1.ann1.U2VM0P	[C]GO:0016021//integral component of membrane;GO:0031224//intrinsic component of membrane;GO:0016020//membrane;GO:0044425//membrane part;[F]GO:0022857//transmembrane transporter activity;GO:0005215//transporter activity;	cellular_component;molecular_function	[C]membrane part;membrane;[F]transporter activity;	-0.806934	0.0277823	0.000186952	-0.836685	0.0413435	0.000383735	-1.07434	7.89567e-06	1.06376e-07	-0.217794	0.999983	0.209841
				arahy.Tifrunner.gnm1.ann1.U38C07	[P]GO:0009987//cellular process;GO:0010467//gene expression;GO:0006139//nucleobase-containing compound metabolic process;GO:0016070//RNA metabolic process;GO:1901576//organic substance biosynthetic process;GO:0097659//nucleic acid-templated transcription;GO:0071704//organic substance metabolic process;GO:0034645//cellular macromolecule biosynthetic process;GO:0044249//cellular biosynthetic proces…	molecular_function;biological_process	[P]cellular process;metabolic process;[F]binding;transcription regulator activity;	1.90093	0.0352799	0.000276386	0.159374	0.978715	0.80312	1.73633	0.200006	0.0139012	-0.173564	0.999983	0.762432
				arahy.Tifrunner.gnm1.ann1.U7HMBF	[P]GO:0065007//biological regulation;GO:2000112//regulation of cellular macromolecule biosynthetic process;GO:0019222//regulation of metabolic process;GO:0051252//regulation of RNA metabolic process;GO:0050789//regulation of biological process;GO:0010556//regulation of macromolecule biosynthetic process;GO:0031323//regulation of cellular metabolic process;GO:0010468//regulation of gene expression…	biological_process;molecular_function	[P]biological regulation;[F]binding;	1.559	0.0249595	0.000163159	-0.432109	0.928062	0.19012	1.7857	1.7387e-15	9.06972e-18	-0.303919	0.999983	0.616471
				arahy.Tifrunner.gnm1.ann1.ULYQ5U	[C]GO:0016020//membrane;GO:0031224//intrinsic component of membrane;GO:0044425//membrane part;GO:0016021//integral component of membrane;[F]GO:0003824//catalytic activity;GO:0016874//ligase activity;GO:0016740//transferase activity;GO:0019787//ubiquitin-like protein transferase activity;GO:0004842//ubiquitin-protein transferase activity;GO:0140096//catalytic activity, acting on a protein;GO:00616…	molecular_function;cellular_component	[C]membrane;membrane part;[F]catalytic activity;	-0.441752	0.0407431	0.000347696	-0.0601133	0.975214	0.769093	-0.446044	0.308214	0.0266889	-0.0454664	0.999983	0.830402
				arahy.Tifrunner.gnm1.ann1.UX2221	[P]GO:0016070//RNA metabolic process;GO:0006139//nucleobase-containing compound metabolic process;GO:0006725//cellular aromatic compound metabolic process;GO:0006807//nitrogen compound metabolic process;GO:0044237//cellular metabolic process;GO:0044238//primary metabolic process;GO:0046483//heterocycle metabolic process;GO:0009451//RNA modification;GO:0043412//macromolecule modification;GO:007170…	biological_process;molecular_function	[P]metabolic process;cellular process;[F]binding;	1.56859	0.0051322	1.97612e-05	-0.664992	0.958233	0.248129	1.45753	0.027123	0.00103693	-0.479228	0.999983	0.267904
				arahy.Tifrunner.gnm1.ann1.V0RRMI	[F]GO:0070008//serine-type exopeptidase activity;GO:0004252//serine-type endopeptidase activity;GO:0070011//peptidase activity, acting on L-amino acid peptides;GO:0004175//endopeptidase activity;GO:0008236//serine-type peptidase activity;GO:0016787//hydrolase activity;GO:0003824//catalytic activity;GO:0008238//exopeptidase activity;GO:0008233//peptidase activity;GO:0140096//catalytic activity, ac…	molecular_function	[F]catalytic activity;	-1.23578	0.0280839	0.000190773	0.900749	0.23549	0.00532759	-0.445401	0.878834	0.228723	-0.618778	0.993259	0.107675
				arahy.Tifrunner.gnm1.ann1.V2Z0GB	[C]GO:0005911//cell-cell junction;GO:0005623//cell;GO:0044425//membrane part;GO:0055044//symplast;GO:0030054//cell junction;GO:0071944//cell periphery;GO:0016020//membrane;GO:0044464//cell part;GO:0016021//integral component of membrane;GO:0005886//plasma membrane;GO:0009506//plasmodesma;GO:0031224//intrinsic component of membrane;	cellular_component	[C]symplast;membrane part;cell;cell junction;membrane;	0.492811	0.0243556	0.000157964	-0.027048	0.998066	0.908071	0.550847	0.000900595	1.97627e-05	-0.14453	0.999983	0.423331
				arahy.Tifrunner.gnm1.ann1.V5ST5E	[C]GO:0016020//membrane;GO:0031224//intrinsic component of membrane;GO:0016021//integral component of membrane;GO:0044425//membrane part;[F]GO:0005247//voltage-gated chloride channel activity;GO:0022832//voltage-gated channel activity;GO:0005216//ion channel activity;GO:0015108//chloride transmembrane transporter activity;GO:0015103//inorganic anion transmembrane transporter activity;GO:0005253//…	molecular_function;cellular_component	[C]membrane;membrane part;[F]transporter activity;	-1.2769	0.0491882	0.000447524	0.125512	0.977155	0.789071	-1.08547	0.29712	0.0250923	-0.150029	0.999983	0.782916
				arahy.Tifrunner.gnm1.ann1.VBH53Z	[C]GO:0016021//integral component of membrane;GO:0044425//membrane part;GO:0016020//membrane;GO:0031224//intrinsic component of membrane;[F]GO:0003824//catalytic activity;GO:0017171//serine hydrolase activity;GO:0140096//catalytic activity, acting on a protein;GO:0004175//endopeptidase activity;GO:0016787//hydrolase activity;GO:0004252//serine-type endopeptidase activity;GO:0070011//peptidase act…	molecular_function;cellular_component	[C]membrane;membrane part;[F]catalytic activity;	0.944547	0.0281273	0.000193226	0.255224	0.958233	0.567056	1.10671	0.0823726	0.00416945	-0.10974	0.999983	0.775174
				arahy.Tifrunner.gnm1.ann1.VE6REM	[C]GO:0016021//integral component of membrane;GO:0016020//membrane;GO:0031224//intrinsic component of membrane;GO:0044425//membrane part;[F]GO:0022857//transmembrane transporter activity;GO:0005215//transporter activity;	molecular_function;cellular_component	[C]membrane;membrane part;[F]transporter activity;	2.64003	0.00241825	7.55315e-06	-0.00331485	0.998879	0.993992	2.1827	0.0525564	0.0023549	0.326098	0.999983	0.593409
				arahy.Tifrunner.gnm1.ann1.VG3SGX	[C]GO:0043227//membrane-bounded organelle;GO:0043226//organelle;GO:0044424//intracellular part;GO:0044464//cell part;GO:0005634//nucleus;GO:0005622//intracellular;GO:0043229//intracellular organelle;GO:0005623//cell;GO:0043231//intracellular membrane-bounded organelle;[F]GO:0005488//binding;GO:0003700//DNA-binding transcription factor activity;GO:1901363//heterocyclic compound binding;GO:0003677/…	cellular_component;molecular_function	[C]cell;organelle;[F]transcription regulator activity;binding;	0.675219	0.000184603	2.96171e-07	0.125421	0.958233	0.618273	0.846615	0.000343907	6.7428e-06	-0.233109	0.999983	0.145468
				arahy.Tifrunner.gnm1.ann1.VH54GQ	[P]GO:1903047//mitotic cell cycle process;GO:0009987//cellular process;GO:0022402//cell cycle process;GO:0061640//cytoskeleton-dependent cytokinesis;GO:0007049//cell cycle;GO:0000281//mitotic cytokinesis;GO:0000911//cytokinesis by cell plate formation;GO:0000910//cytokinesis;GO:0051301//cell division;GO:0032506//cytokinetic process;GO:0000278//mitotic cell cycle;GO:1902410//mitotic cytokinetic pr…	biological_process	[P]cellular process;	2.51615	1.41788e-28	1.936e-32	0.433328	0.958233	0.234724	2.83562	6.42511e-31	1.36375e-33	-0.128775	0.999983	0.629537
				arahy.Tifrunner.gnm1.ann1.VH7VLJ	[P]GO:0044248//cellular catabolic process;GO:1901564//organonitrogen compound metabolic process;GO:0044238//primary metabolic process;GO:0009066//aspartate family amino acid metabolic process;GO:0006807//nitrogen compound metabolic process;GO:0033345//asparagine catabolic process via L-aspartate;GO:0009056//catabolic process;GO:0006530//asparagine catabolic process;GO:1901575//organic substance c…	molecular_function;biological_process;cellular_component	[C]cell;[P]metabolic process;cellular process;[F]catalytic activity;	0.670166	0.0109301	5.41e-05	-0.12699	0.958233	0.596755	0.444053	0.423073	0.0452265	0.297475	0.999983	0.176483
				arahy.Tifrunner.gnm1.ann1.W1N7QF	[F]GO:0016758//transferase activity, transferring hexosyl groups;GO:0016740//transferase activity;GO:0003824//catalytic activity;GO:0016757//transferase activity, transferring glycosyl groups;	molecular_function	[F]catalytic activity;	-2.35978	0.00245327	7.74628e-06	1.43063	0.301943	0.0083695	-1.04908	0.730015	0.136934	-0.253117	0.999983	0.665963
				arahy.Tifrunner.gnm1.ann1.W4Z8DF	[C]GO:0016021//integral component of membrane;GO:0071944//cell periphery;GO:0005623//cell;GO:0005886//plasma membrane;GO:0044425//membrane part;GO:0031224//intrinsic component of membrane;GO:0044464//cell part;GO:0016020//membrane;[F]GO:0022838//substrate-specific channel activity;GO:0022839//ion gated channel activity;GO:0004134//4-alpha-glucanotransferase activity;GO:0004133//glycogen debranchi…	cellular_component;molecular_function	[C]cell;membrane part;membrane;[F]transporter activity;catalytic activity;	1.02517	0.0339568	0.000260805	0.0197795	0.998879	0.963533	1.21456	0.0299149	0.00116928	-0.43173	0.999983	0.16901
				arahy.Tifrunner.gnm1.ann1.W5PE0L	[P]GO:1901292//nucleoside phosphate catabolic process;GO:0005975//carbohydrate metabolic process;GO:0009132//nucleoside diphosphate metabolic process;GO:0019362//pyridine nucleotide metabolic process;GO:0009123//nucleoside monophosphate metabolic process;GO:0044271//cellular nitrogen compound biosynthetic process;GO:0009126//purine nucleoside monophosphate metabolic process;GO:0044283//small mole…	molecular_function;biological_process	[P]metabolic process;cellular process;[F]catalytic activity;	1.55749	0.0326253	0.000244453	-0.819393	0.871076	0.135078	1.38733	0.121732	0.00697848	-0.416814	0.999983	0.408326
				arahy.Tifrunner.gnm1.ann1.W6YZV5	[P]GO:0009987//cellular process;GO:0010605//negative regulation of macromolecule metabolic process;GO:0031047//gene silencing by RNA;GO:0065007//biological regulation;GO:0050789//regulation of biological process;GO:0010629//negative regulation of gene expression;GO:0019222//regulation of metabolic process;GO:0060255//regulation of macromolecule metabolic process;GO:0016458//gene silencing;GO:0048…	cellular_component;molecular_function;biological_process	[C]cell;protein-containing complex;[P]cellular process;biological regulation;[F]catalytic activity;	2.00762	1.39417e-08	9.51814e-12	-0.334715	0.875072	0.137074	2.22023	1.27793e-39	1.9079e-42	-0.529252	0.999983	0.196998
				arahy.Tifrunner.gnm1.ann1.W8AC1S	[F]GO:0010181//FMN binding;GO:1901363//heterocyclic compound binding;GO:0050662//coenzyme binding;GO:0032553//ribonucleotide binding;GO:0005488//binding;GO:0036094//small molecule binding;GO:1901265//nucleoside phosphate binding;GO:0000166//nucleotide binding;GO:0016629//12-oxophytodienoate reductase activity;GO:0003824//catalytic activity;GO:0016628//oxidoreductase activity, acting on the CH-CH …	molecular_function	[F]binding;catalytic activity;	2.50065	0.00170705	4.86563e-06	0.505563	0.958233	0.454007	3.00482	4.91289e-06	6.37154e-08	0.534563	0.999983	0.356976
				arahy.Tifrunner.gnm1.ann1.WV775P	[P]GO:0051234//establishment of localization;GO:0015833//peptide transport;GO:0042886//amide transport;GO:0071705//nitrogen compound transport;GO:0006857//oligopeptide transport;GO:0006810//transport;GO:0051179//localization;GO:0071702//organic substance transport;[C]GO:0016020//membrane;GO:0016021//integral component of membrane;GO:0031224//intrinsic component of membrane;GO:0044425//membrane pa…	molecular_function;biological_process;cellular_component	[C]membrane part;membrane;[P]localization;[F]transporter activity;	0.638029	0.00189166	5.55325e-06	-0.192001	0.958233	0.453722	0.468387	0.366289	0.0352568	0.13229	0.999983	0.419786
				arahy.Tifrunner.gnm1.ann1.WVYD0V	[C]GO:0016020//membrane;GO:0031224//intrinsic component of membrane;GO:0044425//membrane part;GO:0016021//integral component of membrane;	cellular_component	[C]membrane part;membrane;	-2.6694	0.00173351	5.00021e-06	0.270725	0.958233	0.61669	-4.24094	2.30191e-08	2.1945e-10	0.497869	0.999983	0.255885
				arahy.Tifrunner.gnm1.ann1.X0CE23	[F]GO:0097367//carbohydrate derivative binding;GO:0036094//small molecule binding;GO:0032553//ribonucleotide binding;GO:0097159//organic cyclic compound binding;GO:0043167//ion binding;GO:0035639//purine ribonucleoside triphosphate binding;GO:0005524//ATP binding;GO:0017076//purine nucleotide binding;GO:0030554//adenyl nucleotide binding;GO:0000166//nucleotide binding;GO:0032559//adenyl ribonucle…	molecular_function	[F]binding;	3.79024	1.48991e-07	1.22061e-10	-0.102957	0.958233	0.679216	4.56289	5.74888e-11	4.28111e-13	-0.463715	0.999983	0.445953
				arahy.Tifrunner.gnm1.ann1.X40XE7	[P]GO:0070887//cellular response to chemical stimulus;GO:0060255//regulation of macromolecule metabolic process;GO:0009755//hormone-mediated signaling pathway;GO:0065007//biological regulation;GO:0071495//cellular response to endogenous stimulus;GO:0009987//cellular process;GO:0009725//response to hormone;GO:0009889//regulation of biosynthetic process;GO:0023052//signaling;GO:0080090//regulation …	cellular_component;biological_process;molecular_function	[C]organelle;cell;[P]signaling;biological regulation;cellular process;response to stimulus;[F]binding;	-1.10578	0.000796208	1.73945e-06	-0.248601	0.904705	0.161095	-1.64646	1.30003e-32	2.54889e-35	0.649749	0.684289	0.0368414
				arahy.Tifrunner.gnm1.ann1.XM49AS	[C]GO:0016021//integral component of membrane;GO:0044425//membrane part;GO:0016020//membrane;GO:0031224//intrinsic component of membrane;[F]GO:0005524//ATP binding;GO:0036094//small molecule binding;GO:1901363//heterocyclic compound binding;GO:0035639//purine ribonucleoside triphosphate binding;GO:0030554//adenyl nucleotide binding;GO:0043167//ion binding;GO:0097367//carbohydrate derivative bindi…	cellular_component;molecular_function	[C]membrane;membrane part;[F]binding;catalytic activity;	-0.50383	0.0403616	0.000340997	-0.010303	0.998879	0.966679	-0.493757	0.323883	0.028873	-0.0215391	0.999983	0.932807
				arahy.Tifrunner.gnm1.ann1.XZZ787	[P]GO:0071554//cell wall organization or biogenesis;GO:0016051//carbohydrate biosynthetic process;GO:0016043//cellular component organization;GO:0071840//cellular component organization or biogenesis;GO:0005976//polysaccharide metabolic process;GO:0009059//macromolecule biosynthetic process;GO:0044237//cellular metabolic process;GO:0009987//cellular process;GO:0045488//pectin metabolic process;GO…	molecular_function;cellular_component;biological_process	[C]organelle;membrane;membrane part;organelle part;cell;[P]metabolic process;cellular process;cellular component organization or biogenesis;[F]catalytic activity;	-0.925401	0.0404286	0.000343414	0.176058	0.958233	0.649536	-1.04767	0.0136479	0.000458578	0.384368	0.999983	0.260836
				arahy.Tifrunner.gnm1.ann1.Y1D24R	[P]GO:1901566//organonitrogen compound biosynthetic process;GO:0043650//dicarboxylic acid biosynthetic process;GO:0044237//cellular metabolic process;GO:0008652//cellular amino acid biosynthetic process;GO:0006807//nitrogen compound metabolic process;GO:0008152//metabolic process;GO:0046394//carboxylic acid biosynthetic process;GO:0071704//organic substance metabolic process;GO:0016053//organic a…	cellular_component;molecular_function;biological_process	[C]cell;organelle;[P]metabolic process;cellular process;[F]catalytic activity;	0.360268	0.00665376	2.79369e-05	0.11929	0.958233	0.471146	0.477062	0.00907291	0.00027957	-0.118738	0.999983	0.404331
				arahy.Tifrunner.gnm1.ann1.Y1X04L	[P]GO:0051171//regulation of nitrogen compound metabolic process;GO:0071310//cellular response to organic substance;GO:0050794//regulation of cellular process;GO:0071365//cellular response to auxin stimulus;GO:0031323//regulation of cellular metabolic process;GO:0080090//regulation of primary metabolic process;GO:0019219//regulation of nucleobase-containing compound metabolic process;GO:0009719//…	biological_process;cellular_component;molecular_function	[C]cell;organelle;[P]cellular process;biological regulation;response to stimulus;signaling;[F]binding;	0.664965	0.0051322	1.98841e-05	-0.33028	0.958233	0.260501	0.567315	0.272497	0.0220423	-0.138265	0.999983	0.571872
				arahy.Tifrunner.gnm1.ann1.YCI8SI	[F]GO:0017171//serine hydrolase activity;GO:0070011//peptidase activity, acting on L-amino acid peptides;GO:0140096//catalytic activity, acting on a protein;GO:0016787//hydrolase activity;GO:0008238//exopeptidase activity;GO:0008233//peptidase activity;GO:0004185//serine-type carboxypeptidase activity;GO:0003824//catalytic activity;GO:0004180//carboxypeptidase activity;GO:0008236//serine-type pep…	molecular_function	[F]catalytic activity;	1.77161	3.63403e-10	1.73669e-13	0.430374	0.919447	0.179905	2.19388	1.6711e-14	9.46861e-17	-0.364929	0.999983	0.192955
				arahy.Tifrunner.gnm1.ann1.YNET3T	[F]GO:0005488//binding;GO:0030246//carbohydrate binding;	molecular_function	[F]binding;	2.39402	0.000404482	7.59396e-07	0.358365	0.958233	0.593261	2.5482	0.00285919	7.23104e-05	-0.332225	0.999983	0.559053
				arahy.Tifrunner.gnm1.ann1.YU9W9A	[P]GO:0044238//primary metabolic process;GO:0009056//catabolic process;GO:0034654//nucleobase-containing compound biosynthetic process;GO:0044237//cellular metabolic process;GO:0044281//small molecule metabolic process;GO:0046483//heterocycle metabolic process;GO:0018130//heterocycle biosynthetic process;GO:0009058//biosynthetic process;GO:0046700//heterocycle catabolic process;GO:0006796//phosph…	molecular_function;biological_process	[P]cellular process;metabolic process;[F]binding;catalytic activity;	-0.749734	0.00153107	4.16226e-06	0.287796	0.958233	0.296427	-0.60721	0.301221	0.025639	0.0426687	0.999983	0.88313
				arahy.Tifrunner.gnm1.ann1.YYW2BF	[C]GO:0043228//non-membrane-bounded organelle;GO:0043233//organelle lumen;GO:0044428//nuclear part;GO:0005730//nucleolus;GO:0005623//cell;GO:0043231//intracellular membrane-bounded organelle;GO:0043227//membrane-bounded organelle;GO:0070013//intracellular organelle lumen;GO:0044446//intracellular organelle part;GO:0005622//intracellular;GO:0031974//membrane-enclosed lumen;GO:0043229//intracellula…	molecular_function;cellular_component	[C]membrane-enclosed lumen;organelle part;organelle;cell;[F]catalytic activity;binding;	1.10054	0.0313825	0.000229249	0.134013	0.958233	0.426439	1.75855	1.32401e-19	5.28707e-22	-1.35665	0.00011458	4.67244e-07
				arahy.Tifrunner.gnm1.ann1.Z1VD15	[P]GO:0019318//hexose metabolic process;GO:0044238//primary metabolic process;GO:0005996//monosaccharide metabolic process;GO:0006004//fucose metabolic process;GO:0008152//metabolic process;GO:0005975//carbohydrate metabolic process;GO:0071704//organic substance metabolic process;GO:0044281//small molecule metabolic process;[C]GO:0016020//membrane;GO:0044425//membrane part;GO:0031224//intrinsic c…	biological_process;cellular_component;molecular_function	[C]membrane;membrane part;[P]metabolic process;[F]catalytic activity;	-1.68447	4.16396e-06	4.76166e-09	-0.866136	0.128836	0.00199762	-2.14401	1.7929e-11	1.27064e-13	0.111046	0.999983	0.798084
				arahy.Tifrunner.gnm1.ann1.ZI84TJ	[C]GO:0031224//intrinsic component of membrane;GO:0044425//membrane part;GO:0016021//integral component of membrane;GO:0016020//membrane;[F]GO:0003824//catalytic activity;GO:0016740//transferase activity;	molecular_function;cellular_component	[C]membrane;membrane part;[F]catalytic activity;	2.35562	0.0196009	0.000117759				1.17755	0.572164	0.0783311	0.325493	0.999983	0.594505
				arahy.Tifrunner.gnm1.ann1.ZN78HF	[F]GO:0016757//transferase activity, transferring glycosyl groups;GO:0016740//transferase activity;GO:0003824//catalytic activity;GO:0016758//transferase activity, transferring hexosyl groups;	molecular_function	[F]catalytic activity;	1.9496	0.00464738	1.69746e-05	1.20922	0.695111	0.0561886	2.7542	2.91965e-06	3.63945e-08	0.452138	0.999983	0.233655
				arahy.Tifrunner.gnm1.ann1.ZQR06K	[F]GO:0016846//carbon-sulfur lyase activity;GO:0003824//catalytic activity;GO:0043167//ion binding;GO:0005488//binding;GO:0016829//lyase activity;GO:0046872//metal ion binding;GO:0043169//cation binding;GO:0004462//lactoylglutathione lyase activity;	molecular_function	[F]catalytic activity;binding;	1.52339	0.0414714	0.000356743	0.0814697	0.990118	0.874934	1.68621	0.0656092	0.00309907	-0.429955	0.999983	0.423312
				arahy.Tifrunner.gnm1.ann1.ZXD46E	[C]GO:0016020//membrane;GO:0044425//membrane part;GO:0016021//integral component of membrane;GO:0031224//intrinsic component of membrane;[F]GO:0036094//small molecule binding;GO:0004672//protein kinase activity;GO:0032559//adenyl ribonucleotide binding;GO:0017076//purine nucleotide binding;GO:1901363//heterocyclic compound binding;GO:0008144//drug binding;GO:0030554//adenyl nucleotide binding;GO:…	cellular_component;molecular_function	[C]membrane part;membrane;[F]binding;catalytic activity;	0.87093	0.0384258	0.000309557	0.0619145	0.991172	0.880329	0.960363	0.0898531	0.00468873	-0.153275	0.999983	0.61124
