# Supplementary material for: Transcriptional networks orchestrating red and pink testa color in peanut
Source: BMC Plant Biol. 2023 Jan 19;23:44. doi: 10.1186/s12870-023-04041-0 (PMC9850581; doi:10.1186/s12870-023-04041-0)
Supplement: Supplementary file 5 — Additional file 5: Table S4. KEGG Pathway enrichment analysis between different comparison groups with pink and red testa peanuts. [file 12870_2023_4041_MOESM5_ESM.xlsx]

## Sheet: Sheet1
							Table S4: KEGG Pathway enrichment analysis between different comparison groups with pink and red testa peanuts
				Gene ID	Pathway Name	Level 1	Level 2	log2(BulkRed/BulkPink)	log2(Pink/Y9102)	Qvalue(Y9102-vs-Pink)	Pvalue(Y9102-vs-Pink)	log2(ZH12/Y9102)	Qvalue(Y9102-vs-ZH12)	Pvalue(Y9102-vs-ZH12)	log2(Red/ZH12)	Qvalue(ZH12-vs-Red)	Pvalue(ZH12-vs-Red)
				arahy.Tifrunner.gnm1.ann1.033Y78	ko03018//RNA degradation;ko03008//Ribosome biogenesis in eukaryotes	Genetic Information Processing	Translation;Folding, sorting and degradation	1.26436	-0.754755	0.575807	0.032983	0.718935	0.00839803	0.000254989	0.447558	0.939812	0.089011
				arahy.Tifrunner.gnm1.ann1.06QP13	ko00940//Phenylpropanoid biosynthesis;ko01110//Biosynthesis of secondary metabolites;ko01100//Metabolic pathways;ko03010//Ribosome	Genetic Information Processing;Metabolism	Biosynthesis of other secondary metabolites;Translation;Global and overview maps	0.797554	0.178709	0.958233	0.478978	1.04928	0.000258884	4.88953e-06	-0.311721	0.999983	0.341434
				arahy.Tifrunner.gnm1.ann1.09KCYQ	ko04075//Plant hormone signal transduction	Environmental Information Processing	Signal transduction	1.06205	0.497348	0.916429	0.17737	1.66907	3.83644e-07	4.23021e-09	-0.641016	0.907365	0.0794144
				arahy.Tifrunner.gnm1.ann1.0AN8KE	ko00943//Isoflavonoid biosynthesis;ko01110//Biosynthesis of secondary metabolites	Metabolism	Global and overview maps;Biosynthesis of other secondary metabolites	-1.57624	-1.33931	0.0455351	0.000435668	-2.74426	2.1246e-13	1.29935e-15	0.644657	0.999983	0.24275
				arahy.Tifrunner.gnm1.ann1.0BPR43	ko01100//Metabolic pathways;ko01110//Biosynthesis of secondary metabolites;ko00904//Diterpenoid biosynthesis	Metabolism	Global and overview maps;Metabolism of terpenoids and polyketides	2.27466	0.175644	0.971922	0.750768	1.86233	0.0147239	0.000498178	0.625908	0.999983	0.300303
				arahy.Tifrunner.gnm1.ann1.0C19HY	ko03040//Spliceosome	Genetic Information Processing	Transcription	1.03413	0.915026	0.556375	0.029671	1.88766	4.12242e-07	4.56036e-09	-0.629728	0.51994	0.0202685
				arahy.Tifrunner.gnm1.ann1.0N24AQ	ko00908//Zeatin biosynthesis	Metabolism	Metabolism of terpenoids and polyketides	-1.12762	-0.466513	0.958233	0.237505	-1.29641	0.0366058	0.00148412	-0.0414923	0.999983	0.937274
				arahy.Tifrunner.gnm1.ann1.0N85F7	ko00940//Phenylpropanoid biosynthesis;ko01100//Metabolic pathways;ko00945//Stilbenoid, diarylheptanoid and gingerol biosynthesis;ko00941//Flavonoid biosynthesis;ko01110//Biosynthesis of secondary metabolites	Metabolism	Biosynthesis of other secondary metabolites;Global and overview maps	0.897943	0.797165	0.0821262	0.00101635	1.55699	1.66598e-08	1.55828e-10	-0.400202	0.999983	0.179204
				arahy.Tifrunner.gnm1.ann1.0N86HX	ko00440//Phosphonate and phosphinate metabolism	Metabolism	Metabolism of other amino acids	-2.42746	0.0704513	0.980007	0.812345	-4.15744	4.29333e-15	2.34768e-17	0.858356	0.999983	0.150723
				arahy.Tifrunner.gnm1.ann1.0NGS5F	ko04146//Peroxisome	Cellular Processes	Transport and catabolism	-0.802538	-0.89929	0.0255164	0.000198045	-1.30691	1.05594e-10	8.01539e-13	0.196878	0.999983	0.304533
				arahy.Tifrunner.gnm1.ann1.0XQ2W2	ko00480//Glutathione metabolism	Metabolism	Metabolism of other amino acids	-2.47776	0.942758	0.886911	0.145622	-1.5974	0.314852	0.0275948	0.0868848	0.999983	0.801477
				arahy.Tifrunner.gnm1.ann1.10QJ8K	ko03010//Ribosome;ko03050//Proteasome	Genetic Information Processing	Folding, sorting and degradation;Translation	2.18221	1.97472	0.00141452	5.61587e-06	4.11052	5.54115e-52	4.88392e-55	-0.527814	0.825818	0.0594586
				arahy.Tifrunner.gnm1.ann1.11MVEE	ko04075//Plant hormone signal transduction	Environmental Information Processing	Signal transduction	1.8688	-0.557489	0.958233	0.398477	2.03881	0.000288791	5.56867e-06	-0.969867	0.564875	0.0242121
				arahy.Tifrunner.gnm1.ann1.14W2QC	ko04016//MAPK signaling pathway - plant	Environmental Information Processing	Signal transduction	0.664106	-0.0447692	0.984053	0.846788	0.773784	0.00393704	0.000105093	-0.280691	0.999983	0.247027
				arahy.Tifrunner.gnm1.ann1.15VG0N	ko03013//RNA transport	Genetic Information Processing	Translation	2.2581	0.435957	0.958233	0.387299	2.28523	0.0163246	0.00056555	-0.250602	0.999983	0.683346
				arahy.Tifrunner.gnm1.ann1.16SP4W	ko04136//Autophagy - other	Cellular Processes	Transport and catabolism	-0.58624	-0.180259	0.958233	0.413152	-0.824277	0.00113123	2.55775e-05	0.288663	0.999983	0.177307
				arahy.Tifrunner.gnm1.ann1.178VWH	ko04626//Plant-pathogen interaction	Organismal Systems	Environmental adaptation	0.954927	0.170333	0.958233	0.570784	0.915537	0.0296956	0.00115751	0.220336	0.999983	0.507923
				arahy.Tifrunner.gnm1.ann1.19AV4Q	ko03430//Mismatch repair	Genetic Information Processing	Replication and repair	-0.948224	-0.488063	0.91068	0.169051	-1.13533	3.4215e-05	5.21897e-07	-0.124151	0.999983	0.6165
				arahy.Tifrunner.gnm1.ann1.1E2DFU	ko00020//Citrate cycle (TCA cycle);ko01110//Biosynthesis of secondary metabolites;ko01100//Metabolic pathways;ko04146//Peroxisome;ko00480//Glutathione metabolism;ko01200//Carbon metabolism;ko01210//2-Oxocarboxylic acid metabolism;ko01230//Biosynthesis of amino acids	Cellular Processes;Metabolism	Carbohydrate metabolism;Metabolism of other amino acids;Transport and catabolism;Global and overview maps	2.37027	-0.124576	0.982156	0.838451	3.22402	2.13338e-05	3.14508e-07	-2.48363	0.00121505	6.65741e-06
				arahy.Tifrunner.gnm1.ann1.1HU4YV	ko00630//Glyoxylate and dicarboxylate metabolism;ko04146//Peroxisome;ko01110//Biosynthesis of secondary metabolites;ko04016//MAPK signaling pathway - plant;ko00380//Tryptophan metabolism;ko01200//Carbon metabolism	Cellular Processes;Environmental Information Processing;Metabolism	Global and overview maps;Carbohydrate metabolism;Amino acid metabolism;Transport and catabolism;Signal transduction	-0.555476	-0.0101576	0.998879	0.964153	-0.726117	0.00447166	0.000122099	0.309315	0.999983	0.137689
				arahy.Tifrunner.gnm1.ann1.1JT8J9	ko03040//Spliceosome	Genetic Information Processing	Transcription	-1.42916	-0.518283	0.958233	0.284608	-1.9189	0.0152351	0.000519311	0.545622	0.999983	0.334413
				arahy.Tifrunner.gnm1.ann1.1YW1H4	ko00040//Pentose and glucuronate interconversions;ko01100//Metabolic pathways	Metabolism	Carbohydrate metabolism;Global and overview maps	0.61595	0.398904	0.792658	0.0892497	0.726247	0.0110803	0.000355366	0.198778	0.999983	0.267022
				arahy.Tifrunner.gnm1.ann1.210EWG	ko04626//Plant-pathogen interaction;ko04016//MAPK signaling pathway - plant	Environmental Information Processing;Organismal Systems	Environmental adaptation;Signal transduction	-1.64925	-0.00513715	0.998879	0.980817	-2.82471	2.72262e-23	8.6193e-26	1.28617	0.389381	0.0120593
				arahy.Tifrunner.gnm1.ann1.26781N	ko01110//Biosynthesis of secondary metabolites;ko04016//MAPK signaling pathway - plant;ko00860//Porphyrin and chlorophyll metabolism;ko01100//Metabolic pathways;ko04075//Plant hormone signal transduction	Environmental Information Processing;Metabolism	Global and overview maps;Metabolism of cofactors and vitamins;Signal transduction	1.61357	0.79695	0.683584	0.0529705	2.31965	1.00937e-11	6.89929e-14	-0.318653	0.999983	0.397485
				arahy.Tifrunner.gnm1.ann1.2F8F1S	ko00905//Brassinosteroid biosynthesis;ko01110//Biosynthesis of secondary metabolites;ko01100//Metabolic pathways	Metabolism	Global and overview maps;Metabolism of terpenoids and polyketides	1.36727	0.845653	0.702136	0.0578648	2.18594	1.10373e-05	1.54062e-07	-0.623786	0.999983	0.149383
				arahy.Tifrunner.gnm1.ann1.2N9FFP	ko04146//Peroxisome	Cellular Processes	Transport and catabolism	0.580122	0.197279	0.958233	0.351443	0.57489	0.0288685	0.00111852	0.202635	0.999983	0.44072
				arahy.Tifrunner.gnm1.ann1.2V2LAF	ko04120//Ubiquitin mediated proteolysis	Genetic Information Processing	Folding, sorting and degradation	-3.44563	0.213087	0.965806	0.709609	-2.44433	0.0206947	0.000744211
				arahy.Tifrunner.gnm1.ann1.32CIDN	ko03015//mRNA surveillance pathway	Genetic Information Processing	Translation	-0.773138	0.194781	0.958233	0.522611	-0.703211	0.00724788	0.000215765	0.0588871	0.999983	0.779145
				arahy.Tifrunner.gnm1.ann1.33PIHY	ko04144//Endocytosis	Cellular Processes	Transport and catabolism	-1.21162	-0.142644	0.971172	0.734682	-1.39565	0.00931681	0.000289098	0.2222	0.999983	0.632676
				arahy.Tifrunner.gnm1.ann1.35IWU0	ko00040//Pentose and glucuronate interconversions;ko01100//Metabolic pathways	Metabolism	Global and overview maps;Carbohydrate metabolism	-1.90614	1.57747	0.134516	0.00215785	-0.915761	0.264527	0.0210979	0.00826918	0.999983	0.983605
				arahy.Tifrunner.gnm1.ann1.37DLMD	ko04144//Endocytosis	Cellular Processes	Transport and catabolism	1.15138	-0.185993	0.958233	0.477076	1.32197	3.26376e-05	4.96014e-07	-0.588323	0.555031	0.0232219
				arahy.Tifrunner.gnm1.ann1.3M010D	ko00010//Glycolysis / Gluconeogenesis;ko00710//Carbon fixation in photosynthetic organisms;ko01110//Biosynthesis of secondary metabolites;ko01100//Metabolic pathways;ko01230//Biosynthesis of amino acids;ko00130//Ubiquinone and other terpenoid-quinone biosynthesis;ko01200//Carbon metabolism	Metabolism	Energy metabolism;Carbohydrate metabolism;Global and overview maps;Metabolism of cofactors and vitamins	1.1296	-0.385507	0.958233	0.299014	1.32826	0.011351	0.00036701	-0.897831	0.295816	0.00775329
				arahy.Tifrunner.gnm1.ann1.430A6X	ko00040//Pentose and glucuronate interconversions;ko01100//Metabolic pathways	Metabolism	Carbohydrate metabolism;Global and overview maps	1.05738	-0.14454	0.963927	0.704283	1.01286	0.073419	0.00355777	-0.102605	0.999983	0.779887
				arahy.Tifrunner.gnm1.ann1.4KXQ87	ko04626//Plant-pathogen interaction	Organismal Systems	Environmental adaptation	1.47934	0.610874	0.586728	0.0345766	1.77017	0.000383988	7.59079e-06	0.0611212	0.999983	0.892756
				arahy.Tifrunner.gnm1.ann1.4NAC8Z	ko00740//Riboflavin metabolism;ko01100//Metabolic pathways;ko00790//Folate biosynthesis;ko01110//Biosynthesis of secondary metabolites	Metabolism	Metabolism of cofactors and vitamins;Global and overview maps	-0.283281	0.125944	0.958233	0.424486	-0.244076	0.490174	0.0582892	0.0503644	0.999983	0.682854
				arahy.Tifrunner.gnm1.ann1.4R2MNP	ko03010//Ribosome;ko00190//Oxidative phosphorylation;ko01100//Metabolic pathways	Metabolism;Genetic Information Processing	Energy metabolism;Global and overview maps;Translation	1.9204	0.294652	0.958233	0.410735	2.24569	2.27116e-15	1.21332e-17	-0.392175	0.999983	0.1117
				arahy.Tifrunner.gnm1.ann1.4Y1607	ko01100//Metabolic pathways;ko01110//Biosynthesis of secondary metabolites;ko00941//Flavonoid biosynthesis	Metabolism	Global and overview maps;Biosynthesis of other secondary metabolites	0.842339	0.378328	0.836346	0.112566	1.06592	0.0177546	0.000626269	-0.0763603	0.999983	0.815227
				arahy.Tifrunner.gnm1.ann1.4YHK81	ko01100//Metabolic pathways;ko00941//Flavonoid biosynthesis;ko01110//Biosynthesis of secondary metabolites	Metabolism	Biosynthesis of other secondary metabolites;Global and overview maps	0.463358	-0.0219358	0.998879	0.915342	0.345359	0.51808	0.0645247	0.195859	0.999983	0.268601
				arahy.Tifrunner.gnm1.ann1.51KNRK	ko01100//Metabolic pathways;ko00330//Arginine and proline metabolism	Metabolism	Amino acid metabolism;Global and overview maps	-0.457766	-0.218701	0.958233	0.25646	-0.699127	0.005166	0.000145649	0.259605	0.999983	0.203377
				arahy.Tifrunner.gnm1.ann1.53FINS	ko00500//Starch and sucrose metabolism;ko01100//Metabolic pathways	Metabolism	Carbohydrate metabolism;Global and overview maps	0.356193	0.005237	0.998879	0.975456	0.443883	0.00653382	0.000190394	-0.177397	0.999983	0.238079
				arahy.Tifrunner.gnm1.ann1.53KNFG	ko00710//Carbon fixation in photosynthetic organisms;ko01200//Carbon metabolism;ko00630//Glyoxylate and dicarboxylate metabolism;ko01100//Metabolic pathways	Metabolism	Global and overview maps;Carbohydrate metabolism;Energy metabolism	0.551553	0.188985	0.958233	0.416849	0.586925	0.0115914	0.000376554	0.12198	0.999983	0.60222
				arahy.Tifrunner.gnm1.ann1.5A3JDR	ko00592//alpha-Linolenic acid metabolism;ko01100//Metabolic pathways;ko01110//Biosynthesis of secondary metabolites	Metabolism	Global and overview maps;Lipid metabolism	2.23402	0.147952	0.972153	0.756323	1.55675	0.344622	0.0317074	0.723646	0.999983	0.238827
				arahy.Tifrunner.gnm1.ann1.5EW6J1	ko00071//Fatty acid degradation	Metabolism	Lipid metabolism	0.40638	0.0688726	0.971067	0.733665	0.440085	0.172967	0.0112869	-0.00675613	0.999983	0.966942
				arahy.Tifrunner.gnm1.ann1.5G40NB	ko01100//Metabolic pathways;ko00500//Starch and sucrose metabolism;ko01110//Biosynthesis of secondary metabolites	Metabolism	Carbohydrate metabolism;Global and overview maps	1.67058	0.365413	0.958233	0.548428	1.1814	0.401192	0.0411538	0.966352	0.830905	0.0610463
				arahy.Tifrunner.gnm1.ann1.5PC8HY	ko00061//Fatty acid biosynthesis;ko01100//Metabolic pathways;ko00780//Biotin metabolism;ko01212//Fatty acid metabolism	Metabolism	Lipid metabolism;Global and overview maps;Metabolism of cofactors and vitamins	0.430377	0.0149909	0.998879	0.943556	0.563326	0.0260611	0.000986304	-0.270833	0.999983	0.121181
				arahy.Tifrunner.gnm1.ann1.5X1YG2	ko04075//Plant hormone signal transduction	Environmental Information Processing	Signal transduction	1.80884	0.0175449	0.998879	0.979294	1.31255	0.408556	0.0426752	0.476926	0.999983	0.362451
				arahy.Tifrunner.gnm1.ann1.5XAX9E	ko01100//Metabolic pathways;ko01110//Biosynthesis of secondary metabolites;ko00940//Phenylpropanoid biosynthesis	Metabolism	Biosynthesis of other secondary metabolites;Global and overview maps	0.619689	-0.435106	0.684189	0.0531753	0.444116	0.0519127	0.00231204	-0.0507663	0.999983	0.794818
				arahy.Tifrunner.gnm1.ann1.6286TX	ko01100//Metabolic pathways;ko00330//Arginine and proline metabolism	Metabolism	Amino acid metabolism;Global and overview maps	-2.25144	2.31924	0.0586757	0.000624355	0.234189	0.970685	0.719075	-0.522213	0.999983	0.382381
				arahy.Tifrunner.gnm1.ann1.66HQ3N	ko03410//Base excision repair	Genetic Information Processing	Replication and repair	2.15296	0.0224904	0.998879	0.952087	3.32416	5.442e-05	8.63374e-07	-1.06265	0.921766	0.0834649
				arahy.Tifrunner.gnm1.ann1.68E5M7	ko00760//Nicotinate and nicotinamide metabolism;ko01100//Metabolic pathways	Metabolism	Metabolism of cofactors and vitamins;Global and overview maps	-2.49445	-0.0503134	0.977887	0.794722	-4.66533	1.0097e-68	6.17509e-72	1.39884	0.477636	0.0172723
				arahy.Tifrunner.gnm1.ann1.691YBH	ko04141//Protein processing in endoplasmic reticulum	Genetic Information Processing	Folding, sorting and degradation	4.26885	0.86357	0.917968	0.178225	5.11985	1.51622e-15	7.88193e-18	-0.584421	0.999983	0.186606
				arahy.Tifrunner.gnm1.ann1.69CSDW	ko04144//Endocytosis;ko01200//Carbon metabolism;ko00030//Pentose phosphate pathway;ko00563//Glycosylphosphatidylinositol (GPI)-anchor biosynthesis;ko01110//Biosynthesis of secondary metabolites;ko03013//RNA transport;ko01230//Biosynthesis of amino acids;ko01100//Metabolic pathways;ko00710//Carbon fixation in photosynthetic organisms	Cellular Processes;Metabolism;Genetic Information Processing	Glycan biosynthesis and metabolism;Energy metabolism;Translation;Global and overview maps;Transport and catabolism;Carbohydrate metabolism	-3.00013	-0.150964	0.976641	0.781682	-2.95204	0.00153378	3.56725e-05	0.229448	0.999983	0.477012
				arahy.Tifrunner.gnm1.ann1.6J7SPU	ko02010//ABC transporters	Environmental Information Processing	Membrane transport	1.86469	0.407267	0.958233	0.470158	2.11092	0.00150647	3.4956e-05	-0.134748	0.999983	0.760035
				arahy.Tifrunner.gnm1.ann1.6JHV2K	ko01100//Metabolic pathways;ko01110//Biosynthesis of secondary metabolites;ko00941//Flavonoid biosynthesis	Metabolism	Biosynthesis of other secondary metabolites;Global and overview maps	1.11113	-0.117936	0.973561	0.761183	1.04203	0.0459818	0.00198669	-0.050354	0.999983	0.869341
				arahy.Tifrunner.gnm1.ann1.6K85L9	ko03450//Non-homologous end-joining	Genetic Information Processing	Replication and repair	2.7842	0.0213181	0.998879	0.974394	3.48229	1.49982e-26	3.88484e-29	-0.536951	0.24296	0.00579184
				arahy.Tifrunner.gnm1.ann1.707XXS	ko00531//Glycosaminoglycan degradation;ko01100//Metabolic pathways	Metabolism	Global and overview maps;Glycan biosynthesis and metabolism	1.00948	-0.199748	0.962016	0.693698	0.892355	0.387094	0.0386509	-0.0712739	0.999983	0.85182
				arahy.Tifrunner.gnm1.ann1.76LABN	ko03040//Spliceosome;ko04120//Ubiquitin mediated proteolysis;ko03015//mRNA surveillance pathway;ko03013//RNA transport;ko03018//RNA degradation;ko04141//Protein processing in endoplasmic reticulum	Genetic Information Processing	Folding, sorting and degradation;Transcription;Translation	-1.168	-0.690525	0.462081	0.0198088	-1.62127	7.61477e-08	7.68408e-10	0.273139	0.999983	0.220182
				arahy.Tifrunner.gnm1.ann1.7G7S7J	ko03420//Nucleotide excision repair;ko03430//Mismatch repair;ko03030//DNA replication	Genetic Information Processing	Replication and repair	2.94651	-0.944099	0.876738	0.138244	2.88306	3.90954e-10	3.03796e-12	-0.540453	0.999983	0.257112
				arahy.Tifrunner.gnm1.ann1.7GC7Z1	ko03015//mRNA surveillance pathway;ko03013//RNA transport	Genetic Information Processing	Translation	-1.19461	-0.262904	0.958233	0.520257	-1.04339	0.141243	0.00849356	-0.527686	0.999983	0.274049
				arahy.Tifrunner.gnm1.ann1.7LNN3Z	ko04075//Plant hormone signal transduction	Environmental Information Processing	Signal transduction	1.23323	0.222187	0.958233	0.607532	1.51965	0.00241702	6.02146e-05	-0.350911	0.999983	0.42471
				arahy.Tifrunner.gnm1.ann1.7PU9A6	ko03015//mRNA surveillance pathway	Genetic Information Processing	Translation	-0.851962	-0.0781763	0.980007	0.81143	-1.12124	0.0328178	0.00129805	0.454351	0.999983	0.211049
				arahy.Tifrunner.gnm1.ann1.7QB25Q	ko04120//Ubiquitin mediated proteolysis	Genetic Information Processing	Folding, sorting and degradation	-0.414119	0.20131	0.958233	0.30293	-0.280379	0.658302	0.105939	-0.0563705	0.999983	0.764621
				arahy.Tifrunner.gnm1.ann1.7QDM7Z	ko00500//Starch and sucrose metabolism;ko01100//Metabolic pathways	Metabolism	Global and overview maps;Carbohydrate metabolism	6.47577	0.126993	0.958233	0.641489	6.71777	1.03296e-29	2.30398e-32	-0.847992	0.0342154	0.000384774
				arahy.Tifrunner.gnm1.ann1.7R7SHJ	ko00561//Glycerolipid metabolism;ko01200//Carbon metabolism;ko00630//Glyoxylate and dicarboxylate metabolism;ko01110//Biosynthesis of secondary metabolites;ko00260//Glycine, serine and threonine metabolism;ko01100//Metabolic pathways	Metabolism	Global and overview maps;Carbohydrate metabolism;Amino acid metabolism;Lipid metabolism	1.66136	-0.0292518	0.998879	0.965593	1.77703	0.0907271	0.00476042	-0.809729	0.979153	0.101176
				arahy.Tifrunner.gnm1.ann1.7YIN0X	ko01100//Metabolic pathways;ko00940//Phenylpropanoid biosynthesis;ko01110//Biosynthesis of secondary metabolites	Metabolism	Global and overview maps;Biosynthesis of other secondary metabolites	1.10564	0.833674	0.663231	0.0491131	1.64683	0.000639561	1.34974e-05	-0.105103	0.999983	0.762751
				arahy.Tifrunner.gnm1.ann1.84VILP	ko04626//Plant-pathogen interaction	Organismal Systems	Environmental adaptation	2.40966	0.0034948	0.998879	0.992325	1.81086	0.187133	0.0126025	-0.155223	0.999983	0.794292
				arahy.Tifrunner.gnm1.ann1.88RA0A	ko01110//Biosynthesis of secondary metabolites;ko01100//Metabolic pathways;ko00020//Citrate cycle (TCA cycle);ko00480//Glutathione metabolism;ko04146//Peroxisome;ko01210//2-Oxocarboxylic acid metabolism;ko01230//Biosynthesis of amino acids;ko01200//Carbon metabolism	Cellular Processes;Metabolism	Transport and catabolism;Metabolism of other amino acids;Global and overview maps;Carbohydrate metabolism	5.40636	-0.853962	0.945471	0.206622	5.27177	3.21214e-39	4.85339e-42	-0.475474	0.999983	0.188175
				arahy.Tifrunner.gnm1.ann1.8MH36V	ko04130//SNARE interactions in vesicular transport	Genetic Information Processing	Folding, sorting and degradation	-1.35632	-0.325869	0.958233	0.260098	-2.20082	5.81239e-07	6.58669e-09	1.01189	0.655776	0.0336688
				arahy.Tifrunner.gnm1.ann1.8P5MU3	ko04075//Plant hormone signal transduction	Environmental Information Processing	Signal transduction	1.34773	0.352224	0.958233	0.451708	1.60775	5.01434e-07	5.62625e-09	-0.059683	0.999983	0.846981
				arahy.Tifrunner.gnm1.ann1.8WJN0Y	ko04626//Plant-pathogen interaction;ko04016//MAPK signaling pathway - plant	Environmental Information Processing;Organismal Systems	Environmental adaptation;Signal transduction	1.81241	0.79992	0.958233	0.238312	2.54109	0.00388223	0.000103142	-0.653362	0.999983	0.227171
				arahy.Tifrunner.gnm1.ann1.95MHTD	ko01100//Metabolic pathways;ko00780//Biotin metabolism	Metabolism	Global and overview maps;Metabolism of cofactors and vitamins	1.60523	1.49481	0.239193	0.00553989	3.00254	4.21263e-10	3.28863e-12	-0.634775	0.46353	0.0162626
				arahy.Tifrunner.gnm1.ann1.97A83C	ko01110//Biosynthesis of secondary metabolites;ko00920//Sulfur metabolism;ko01200//Carbon metabolism;ko01100//Metabolic pathways;ko01230//Biosynthesis of amino acids;ko00270//Cysteine and methionine metabolism	Metabolism	Amino acid metabolism;Energy metabolism;Global and overview maps	-0.904147	-0.0525414	0.980007	0.810993	-1.38842	5.58589e-09	4.97359e-11	0.70416	0.813625	0.0570769
				arahy.Tifrunner.gnm1.ann1.985SC4	ko01110//Biosynthesis of secondary metabolites;ko00904//Diterpenoid biosynthesis	Metabolism	Global and overview maps;Metabolism of terpenoids and polyketides	2.19656	1.75509	0.326473	0.0096631	4.10843	2.9817e-08	2.88012e-10	-0.818222	0.999983	0.122176
				arahy.Tifrunner.gnm1.ann1.9HBV2U	ko00052//Galactose metabolism	Metabolism	Carbohydrate metabolism	1.55324	0.257963	0.958233	0.582231	2.07557	1.37461e-06	1.63685e-08	-0.677641	0.999983	0.132141
				arahy.Tifrunner.gnm1.ann1.9IQ583	ko04075//Plant hormone signal transduction	Environmental Information Processing	Signal transduction	0.353313	0.152668	0.958233	0.368051	0.427084	0.0818858	0.00412714	0.00286995	0.999983	0.984145
				arahy.Tifrunner.gnm1.ann1.9J0NPV	ko03020//RNA polymerase	Genetic Information Processing	Transcription	-4.31025	-0.231941	0.970344	0.729389	-5.23087	1.14822e-14	6.40265e-17
				arahy.Tifrunner.gnm1.ann1.9NSW68	ko04144//Endocytosis	Cellular Processes	Transport and catabolism	-1.20231	0.647111	0.844621	0.11664	-0.9972	0.399041	0.0407769	0.344531	0.999983	0.51442
				arahy.Tifrunner.gnm1.ann1.9TQH81	ko04075//Plant hormone signal transduction	Environmental Information Processing	Signal transduction	2.11941	-0.560431	0.958233	0.396281	2.32501	0.0221146	0.0008091	-1.22391	0.74382	0.0457388
				arahy.Tifrunner.gnm1.ann1.9TS7X7	ko01100//Metabolic pathways	Metabolism	Global and overview maps	3.09462	0.446762	0.958233	0.44988	4.19156	1.92706e-23	5.96205e-26	-0.787003	0.999983	0.178675
				arahy.Tifrunner.gnm1.ann1.9V1L90	ko00909//Sesquiterpenoid and triterpenoid biosynthesis;ko01110//Biosynthesis of secondary metabolites	Metabolism	Global and overview maps;Metabolism of terpenoids and polyketides	2.58812	0.159098	0.975165	0.768712	3.18152	1.01375e-14	5.61637e-17	-0.847463	0.834001	0.0614644
				arahy.Tifrunner.gnm1.ann1.A5SP47	ko01100//Metabolic pathways;ko03430//Mismatch repair;ko00040//Pentose and glucuronate interconversions	Metabolism;Genetic Information Processing	Carbohydrate metabolism;Replication and repair;Global and overview maps	-1.26489	-0.0741124	0.984927	0.849398	-1.57843	0.000382428	7.55308e-06	0.503758	0.999983	0.188376
				arahy.Tifrunner.gnm1.ann1.A7GBNY	ko03015//mRNA surveillance pathway	Genetic Information Processing	Translation	-0.830308	-0.441317	0.765605	0.0789677	-1.25359	1.47173e-05	2.10724e-07	0.404258	0.999983	0.12955
				arahy.Tifrunner.gnm1.ann1.A9F7WL	ko04016//MAPK signaling pathway - plant;ko04626//Plant-pathogen interaction	Environmental Information Processing;Organismal Systems	Environmental adaptation;Signal transduction	-0.500033	-0.0727963	0.975793	0.772744	-0.599814	0.0250674	0.000937873	0.124037	0.999983	0.500457
				arahy.Tifrunner.gnm1.ann1.AJCF6M	ko03020//RNA polymerase;ko00250//Alanine, aspartate and glutamate metabolism;ko00760//Nicotinate and nicotinamide metabolism;ko01100//Metabolic pathways	Genetic Information Processing;Metabolism	Amino acid metabolism;Transcription;Metabolism of cofactors and vitamins;Global and overview maps	0.807702	0.0139505	0.998879	0.964385	0.91466	0.00108334	2.44167e-05	-0.213556	0.999983	0.323991
				arahy.Tifrunner.gnm1.ann1.ATL5H8	ko01100//Metabolic pathways;ko00561//Glycerolipid metabolism	Metabolism	Global and overview maps;Lipid metabolism	0.608602	0.0758939	0.97864	0.797323	0.550901	0.372249	0.0363029	0.160901	0.999983	0.49969
				arahy.Tifrunner.gnm1.ann1.AUS6JB	ko04075//Plant hormone signal transduction;ko04016//MAPK signaling pathway - plant	Environmental Information Processing	Signal transduction	0.49225	0.0682571	0.975793	0.773898	0.614825	0.0287816	0.00111101	-0.190723	0.999983	0.237808
				arahy.Tifrunner.gnm1.ann1.B0Q1WP	ko01110//Biosynthesis of secondary metabolites;ko02010//ABC transporters;ko00941//Flavonoid biosynthesis;ko01100//Metabolic pathways	Metabolism;Environmental Information Processing	Biosynthesis of other secondary metabolites;Membrane transport;Global and overview maps	1.72973	0.380483	0.958233	0.543072	1.94603	0.027098	0.00103383	-0.22518	0.999983	0.670167
				arahy.Tifrunner.gnm1.ann1.B2JAD5	ko01100//Metabolic pathways;ko00040//Pentose and glucuronate interconversions	Metabolism	Global and overview maps;Carbohydrate metabolism	0.611229	0.0180643	0.998879	0.928382	0.830669	0.00010461	1.77818e-06	-0.45517	0.515223	0.0199508
				arahy.Tifrunner.gnm1.ann1.B36Y9U	ko03040//Spliceosome	Genetic Information Processing	Transcription	-1.59099	0.307266	0.958233	0.364679	-2.21554	1.90349e-15	9.99784e-18	1.00795	0.537387	0.0217499
				arahy.Tifrunner.gnm1.ann1.B9R3MB	ko01100//Metabolic pathways;ko00520//Amino sugar and nucleotide sugar metabolism	Metabolism	Carbohydrate metabolism;Global and overview maps	2.35093	-0.102957	0.958233	0.679216	0.768958	0.914887	0.26008	1.43882	0.49187	0.0183474
				arahy.Tifrunner.gnm1.ann1.BIR6X5	ko04626//Plant-pathogen interaction;ko04016//MAPK signaling pathway - plant	Environmental Information Processing;Organismal Systems	Environmental adaptation;Signal transduction	-0.492636	0.0773774	0.969279	0.720696	-0.39144	0.518941	0.0646693	-0.117657	0.999983	0.65591
				arahy.Tifrunner.gnm1.ann1.BR0SNA	ko01212//Fatty acid metabolism;ko00061//Fatty acid biosynthesis;ko01040//Biosynthesis of unsaturated fatty acids	Metabolism	Lipid metabolism;Global and overview maps	-2.23231	-0.158175	0.980007	0.815468	-3.26456	1.91431e-08	1.80433e-10	0.571135	0.999983	0.348619
				arahy.Tifrunner.gnm1.ann1.BTE8NW	ko04016//MAPK signaling pathway - plant	Environmental Information Processing	Signal transduction	0.664106	-0.0447692	0.984053	0.846788	0.773784	0.00393704	0.000105093	-0.280691	0.999983	0.247027
				arahy.Tifrunner.gnm1.ann1.C4H7FM	ko01100//Metabolic pathways	Metabolism	Global and overview maps	1.63097	-0.933995	0.898668	0.153581	0.836245	0.809256	0.179572	0.445451	0.999983	0.360358
				arahy.Tifrunner.gnm1.ann1.C7KMBV	ko01100//Metabolic pathways;ko00061//Fatty acid biosynthesis;ko00071//Fatty acid degradation;ko04146//Peroxisome;ko01212//Fatty acid metabolism	Cellular Processes;Metabolism	Transport and catabolism;Global and overview maps;Lipid metabolism	-0.656432	0.139717	0.958233	0.618488	-0.561808	0.319436	0.0282598	-0.0252797	0.999983	0.92646
				arahy.Tifrunner.gnm1.ann1.C9S01M	ko01110//Biosynthesis of secondary metabolites;ko01100//Metabolic pathways;ko00940//Phenylpropanoid biosynthesis	Metabolism	Global and overview maps;Biosynthesis of other secondary metabolites	1.54519	0.566923	0.869676	0.134221	1.6844	4.4686e-05	7.00906e-07	0.333002	0.999983	0.381614
				arahy.Tifrunner.gnm1.ann1.CBHP4D	ko03040//Spliceosome	Genetic Information Processing	Transcription	-0.693259	-0.298184	0.943422	0.205568	-0.703666	0.00453246	0.000124221	-0.283023	0.999983	0.274915
				arahy.Tifrunner.gnm1.ann1.CC2QNM	ko00790//Folate biosynthesis;ko01100//Metabolic pathways;ko00590//Arachidonic acid metabolism	Metabolism	Global and overview maps;Lipid metabolism;Metabolism of cofactors and vitamins	3.88123	0.027312	0.998879	0.963366	3.43399	2.46927e-06	3.05583e-08	0.148996	0.999983	0.732974
				arahy.Tifrunner.gnm1.ann1.CG85IA	ko00970//Aminoacyl-tRNA biosynthesis	Genetic Information Processing	Translation	0.992769	0.244875	0.958233	0.505832	1.11834	0.00534437	0.000151591	0.00347695	0.999983	0.99066
				arahy.Tifrunner.gnm1.ann1.CW5K44	ko03420//Nucleotide excision repair	Genetic Information Processing	Replication and repair	2.74463	0.107604	0.958233	0.670053	3.02994	0.000957218	2.12642e-05	-1.05168	0.882277	0.0734465
				arahy.Tifrunner.gnm1.ann1.D07A28	ko03040//Spliceosome	Genetic Information Processing	Transcription	-0.891854	-0.0310005	0.996131	0.899095	-1.16029	0.00443393	0.000120774	0.462441	0.999983	0.205502
				arahy.Tifrunner.gnm1.ann1.D2PV2X	ko04144//Endocytosis;ko00940//Phenylpropanoid biosynthesis;ko03013//RNA transport;ko00563//Glycosylphosphatidylinositol (GPI)-anchor biosynthesis;ko01110//Biosynthesis of secondary metabolites;ko01100//Metabolic pathways	Genetic Information Processing;Metabolism;Cellular Processes	Translation;Transport and catabolism;Global and overview maps;Glycan biosynthesis and metabolism;Biosynthesis of other secondary metabolites	0.882904	0.168303	0.958233	0.67197	0.953869	0.0922327	0.00485933	-0.0217196	0.999983	0.943558
				arahy.Tifrunner.gnm1.ann1.D4358L	ko04144//Endocytosis	Cellular Processes	Transport and catabolism	-0.793812	-0.00154114	0.998879	0.995977	-0.938333	0.0610634	0.00283602	0.27774	0.999983	0.472739
				arahy.Tifrunner.gnm1.ann1.D49ZW8	ko04626//Plant-pathogen interaction	Organismal Systems	Environmental adaptation	-0.924414	-0.492526	0.804262	0.0967082	-1.31936	0.000434646	8.74358e-06	0.312634	0.999983	0.400647
				arahy.Tifrunner.gnm1.ann1.D4KBLK	ko04075//Plant hormone signal transduction	Environmental Information Processing	Signal transduction	0.826109	-0.0840105	0.974187	0.765633	0.968501	0.0624789	0.00292199	-0.412468	0.999983	0.224543
				arahy.Tifrunner.gnm1.ann1.D9Q7RX	ko03013//RNA transport;ko00040//Pentose and glucuronate interconversions	Genetic Information Processing;Metabolism	Translation;Carbohydrate metabolism	1.04741	-0.777788	0.583881	0.0342078	0.656519	0.352985	0.0329984	0.072324	0.999983	0.797535
				arahy.Tifrunner.gnm1.ann1.DIS6R0	ko00520//Amino sugar and nucleotide sugar metabolism	Metabolism	Carbohydrate metabolism	-0.357673	0.00558337	0.998879	0.975174	-0.430445	0.051347	0.00228038	0.145436	0.999983	0.400119
				arahy.Tifrunner.gnm1.ann1.DJ6LD0	ko00220//Arginine biosynthesis;ko01100//Metabolic pathways;ko01230//Biosynthesis of amino acids;ko00500//Starch and sucrose metabolism;ko01210//2-Oxocarboxylic acid metabolism;ko00460//Cyanoamino acid metabolism;ko01110//Biosynthesis of secondary metabolites;ko00940//Phenylpropanoid biosynthesis;ko00790//Folate biosynthesis	Metabolism	Metabolism of cofactors and vitamins;Biosynthesis of other secondary metabolites;Amino acid metabolism;Metabolism of other amino acids;Global and overview maps;Carbohydrate metabolism	2.73659	0.50472	0.958233	0.239744	3.71262	1.29809e-19	5.16024e-22	-1.45038	0.0192841	0.000184991
				arahy.Tifrunner.gnm1.ann1.DK2LRN	ko03040//Spliceosome	Genetic Information Processing	Transcription	1.5568	0.137056	0.976988	0.785982	2.04543	3.3591e-07	3.69179e-09	-0.89305	0.279095	0.00719473
				arahy.Tifrunner.gnm1.ann1.DUW5WJ	ko03013//RNA transport;ko03015//mRNA surveillance pathway	Genetic Information Processing	Translation	-2.95124	0.128454	0.980007	0.812108	-2.91757	0.00188555	4.5041e-05	0.437432	0.999983	0.298686
				arahy.Tifrunner.gnm1.ann1.E3VZN9	ko03060//Protein export	Genetic Information Processing	Folding, sorting and degradation	-0.920286	-0.638723	0.607144	0.0374535	-0.962216	0.0400747	0.00167422	-0.509737	0.999983	0.117494
				arahy.Tifrunner.gnm1.ann1.EB1RPN	ko01100//Metabolic pathways;ko00280//Valine, leucine and isoleucine degradation;ko01110//Biosynthesis of secondary metabolites;ko00640//Propanoate metabolism	Metabolism	Global and overview maps;Amino acid metabolism;Carbohydrate metabolism	3.1975	0.309744	0.958233	0.606004	3.88833	2.95861e-21	1.08565e-23	-0.444952	0.999983	0.397487
				arahy.Tifrunner.gnm1.ann1.EFJ3XH	ko01100//Metabolic pathways	Metabolism	Global and overview maps	-2.42365	-0.423733	0.958233	0.464998	-2.64346	0.000425534	8.5269e-06	0.0704253	0.999983	0.90834
				arahy.Tifrunner.gnm1.ann1.EJS23T	ko01100//Metabolic pathways;ko00052//Galactose metabolism;ko00500//Starch and sucrose metabolism	Metabolism	Global and overview maps;Carbohydrate metabolism	-1.23295	-0.337091	0.958233	0.310686	-1.35009	3.35704e-07	3.68348e-09	-0.111843	0.999983	0.683435
				arahy.Tifrunner.gnm1.ann1.F40DCN	ko00270//Cysteine and methionine metabolism;ko01110//Biosynthesis of secondary metabolites;ko01100//Metabolic pathways	Metabolism	Global and overview maps;Amino acid metabolism	1.82593	0.736566	0.897551	0.152517	1.01	0.438481	0.047772	1.94935	0.0022468	1.3481e-05
				arahy.Tifrunner.gnm1.ann1.F551YR	ko04136//Autophagy - other	Cellular Processes	Transport and catabolism	-2.2662	-0.31945	0.958233	0.297371	-4.57951	3.03321e-14	1.74592e-16	0.868787	0.999983	0.127199
				arahy.Tifrunner.gnm1.ann1.FIY695	ko01100//Metabolic pathways;ko00520//Amino sugar and nucleotide sugar metabolism	Metabolism	Global and overview maps;Carbohydrate metabolism	1.83342	-0.516242	0.958233	0.438153	0.988367	0.721847	0.132946	0.657643	0.999983	0.255482
				arahy.Tifrunner.gnm1.ann1.FJ2B1F	ko00500//Starch and sucrose metabolism;ko01100//Metabolic pathways	Metabolism	Global and overview maps;Carbohydrate metabolism	-1.38366	0.161875	0.96269	0.698172	-1.99594	0.000152388	2.70545e-06	1.01524	0.681385	0.0364773
				arahy.Tifrunner.gnm1.ann1.FL8UUR	ko01110//Biosynthesis of secondary metabolites;ko00073//Cutin, suberine and wax biosynthesis	Metabolism	Lipid metabolism;Global and overview maps	1.23754	0.490866	0.958233	0.350436	1.59841	0.00976002	0.000305297	-0.212923	0.999983	0.617944
				arahy.Tifrunner.gnm1.ann1.FQ5MDM	ko01110//Biosynthesis of secondary metabolites;ko00943//Isoflavonoid biosynthesis	Metabolism	Global and overview maps;Biosynthesis of other secondary metabolites	0.9757	0.689842	0.847076	0.118195	1.25608	0.0634963	0.00297757	0.136179	0.999983	0.71163
				arahy.Tifrunner.gnm1.ann1.G33D6N	ko04075//Plant hormone signal transduction;ko04016//MAPK signaling pathway - plant	Environmental Information Processing	Signal transduction	0.658597	0.278653	0.816075	0.102949	0.909122	7.71822e-05	1.27448e-06	-0.226579	0.999983	0.248917
				arahy.Tifrunner.gnm1.ann1.G4AYZA	ko04146//Peroxisome;ko00590//Arachidonic acid metabolism;ko01100//Metabolic pathways	Metabolism;Cellular Processes	Transport and catabolism;Lipid metabolism;Global and overview maps	2.09612	-0.44651	0.958233	0.484588	1.55364	0.292468	0.0245152	0.231181	0.999983	0.695737
				arahy.Tifrunner.gnm1.ann1.G4CA9S	ko01110//Biosynthesis of secondary metabolites;ko00430//Taurine and hypotaurine metabolism;ko00650//Butanoate metabolism;ko00250//Alanine, aspartate and glutamate metabolism;ko00410//beta-Alanine metabolism;ko01100//Metabolic pathways	Metabolism	Metabolism of other amino acids;Amino acid metabolism;Carbohydrate metabolism;Global and overview maps	0.672146	0.297833	0.958233	0.278648	0.889097	0.00011506	1.97445e-06	-0.118365	0.999983	0.456218
				arahy.Tifrunner.gnm1.ann1.G86GHA	ko04146//Peroxisome;ko01110//Biosynthesis of secondary metabolites;ko01212//Fatty acid metabolism;ko00780//Biotin metabolism;ko00906//Carotenoid biosynthesis;ko01100//Metabolic pathways;ko00061//Fatty acid biosynthesis	Cellular Processes;Metabolism	Global and overview maps;Transport and catabolism;Metabolism of terpenoids and polyketides;Metabolism of cofactors and vitamins;Lipid metabolism	1.05371	0.382848	0.958233	0.400705	1.23171	0.0669876	0.00318105	-0.0368289	0.999983	0.922497
				arahy.Tifrunner.gnm1.ann1.GI67CA	ko01100//Metabolic pathways	Metabolism	Global and overview maps	2.22802	0.133726	0.978655	0.801182	2.32819	0.0313284	0.00123299	-0.317989	0.999983	0.604052
				arahy.Tifrunner.gnm1.ann1.GMG9S1	ko00100//Steroid biosynthesis;ko01100//Metabolic pathways	Metabolism	Global and overview maps;Lipid metabolism	-1.21322	-0.552788	0.928514	0.190798	-1.82412	0.000195379	3.52142e-06	0.5245	0.999983	0.310742
				arahy.Tifrunner.gnm1.ann1.GUVP28	ko03013//RNA transport	Genetic Information Processing	Translation	1.28558	-0.490453	0.951466	0.219352	1.49377	3.59762e-05	5.53942e-07	-0.928753	0.279747	0.00722158
				arahy.Tifrunner.gnm1.ann1.GZ7CAY	ko00945//Stilbenoid, diarylheptanoid and gingerol biosynthesis;ko01110//Biosynthesis of secondary metabolites;ko00941//Flavonoid biosynthesis;ko00940//Phenylpropanoid biosynthesis;ko01100//Metabolic pathways	Metabolism	Biosynthesis of other secondary metabolites;Global and overview maps	1.47639	0.253927	0.958233	0.608598	1.05553	0.318052	0.0280845	0.879128	0.854544	0.0663482
				arahy.Tifrunner.gnm1.ann1.H59SPA	ko04075//Plant hormone signal transduction	Environmental Information Processing	Signal transduction	1.97706	0.831158	0.945561	0.206692	2.64726	0.000557302	1.15482e-05	-0.450259	0.999983	0.375373
				arahy.Tifrunner.gnm1.ann1.H6GQLR	ko04075//Plant hormone signal transduction	Environmental Information Processing	Signal transduction	-2.10382	-2.96669	9.57352e-05	2.72223e-07	-3.12985	1.77765e-07	1.87697e-09	-0.79918	0.999983	0.187748
				arahy.Tifrunner.gnm1.ann1.H8BXV5	ko04626//Plant-pathogen interaction	Organismal Systems	Environmental adaptation	1.46426	-0.218692	0.958233	0.457184	1.33582	1.18124e-05	1.66369e-07	0.0291073	0.999983	0.918649
				arahy.Tifrunner.gnm1.ann1.H8CKZE	ko03013//RNA transport	Genetic Information Processing	Translation	-0.394378	0.0493433	0.97603	0.777249	-0.340047	0.287141	0.0239035	-0.0587127	0.999983	0.771474
				arahy.Tifrunner.gnm1.ann1.H8IAYR	ko01100//Metabolic pathways;ko00562//Inositol phosphate metabolism	Metabolism	Global and overview maps;Carbohydrate metabolism	2.54395	-0.0757454	0.980007	0.813135	3.03384	7.02686e-70	4.04467e-73	-0.49426	0.999983	0.382177
				arahy.Tifrunner.gnm1.ann1.HE23UZ	ko00604//Glycosphingolipid biosynthesis - ganglio series;ko00511//Other glycan degradation;ko01100//Metabolic pathways;ko00600//Sphingolipid metabolism;ko00531//Glycosaminoglycan degradation;ko00052//Galactose metabolism	Metabolism	Lipid metabolism;Global and overview maps;Carbohydrate metabolism;Glycan biosynthesis and metabolism	-1.04273	0.189301	0.958233	0.592248	-1.38158	2.3672e-08	2.26526e-10	0.713352	0.280019	0.00723691
				arahy.Tifrunner.gnm1.ann1.HW1IVJ	ko03450//Non-homologous end-joining	Genetic Information Processing	Replication and repair	-0.923742	-0.323727	0.810029	0.10066	-1.30981	2.00255e-15	1.05902e-17	0.406769	0.842473	0.0632386
				arahy.Tifrunner.gnm1.ann1.I49WQS	ko00270//Cysteine and methionine metabolism;ko01110//Biosynthesis of secondary metabolites;ko01100//Metabolic pathways;ko01230//Biosynthesis of amino acids	Metabolism	Amino acid metabolism;Global and overview maps	3.59001	0.29107	0.958233	0.647941	3.73498	1.5026e-09	1.23788e-11	-0.388084	0.999983	0.399513
				arahy.Tifrunner.gnm1.ann1.ITK18S	ko03013//RNA transport	Genetic Information Processing	Translation	-1.26733	-0.358302	0.958233	0.396614	-1.58754	0.000840223	1.83025e-05	0.239847	0.999983	0.62773
				arahy.Tifrunner.gnm1.ann1.J342BF	ko04712//Circadian rhythm - plant	Organismal Systems	Environmental adaptation	-2.1588	0.243027	0.966021	0.709938	-2.13632	0.0298161	0.00116488	0.300156	0.999983	0.624367
				arahy.Tifrunner.gnm1.ann1.JB72G8	ko03440//Homologous recombination;ko03030//DNA replication;ko03430//Mismatch repair;ko03420//Nucleotide excision repair	Genetic Information Processing	Replication and repair	-0.811995	0.287042	0.958233	0.331052	-0.55558	0.186298	0.0125225	-0.206044	0.999983	0.393153
				arahy.Tifrunner.gnm1.ann1.JFQB2B	ko04626//Plant-pathogen interaction	Organismal Systems	Environmental adaptation	1.53848	-0.288311	0.958233	0.660596	1.385	0.213345	0.015212	-0.334004	0.999983	0.411984
				arahy.Tifrunner.gnm1.ann1.JH8TMD	ko01100//Metabolic pathways;ko01110//Biosynthesis of secondary metabolites;ko04712//Circadian rhythm - plant;ko00941//Flavonoid biosynthesis	Organismal Systems;Metabolism	Biosynthesis of other secondary metabolites;Global and overview maps;Environmental adaptation	1.02366	-0.315322	0.958233	0.450635	1.03563	0.0379504	0.00155709	-0.363942	0.999983	0.204122
				arahy.Tifrunner.gnm1.ann1.JRP81T	ko03440//Homologous recombination	Genetic Information Processing	Replication and repair	-2.37769	-0.667542	0.941874	0.203259	-3.21419	7.36539e-05	1.20827e-06	0.538391	0.999983	0.320794
				arahy.Tifrunner.gnm1.ann1.JWHJ24	ko00564//Glycerophospholipid metabolism	Metabolism	Lipid metabolism	1.00082	-0.346529	0.958233	0.363016	0.966085	0.0310684	0.00122051	-0.278008	0.999983	0.400224
				arahy.Tifrunner.gnm1.ann1.JYW8E9	ko00514//Other types of O-glycan biosynthesis	Metabolism	Glycan biosynthesis and metabolism	-1.03141	-0.437116	0.958233	0.260787	-1.31534	5.90545e-05	9.45399e-07	0.114492	0.999983	0.72569
				arahy.Tifrunner.gnm1.ann1.K48XAH	ko03040//Spliceosome	Genetic Information Processing	Transcription	-0.840678	-0.656099	0.293669	0.00789459	-1.29884	7.33451e-06	9.84197e-08	0.285744	0.999983	0.407487
				arahy.Tifrunner.gnm1.ann1.K5ZE2Z	ko00010//Glycolysis / Gluconeogenesis;ko01110//Biosynthesis of secondary metabolites;ko01200//Carbon metabolism;ko00030//Pentose phosphate pathway;ko00051//Fructose and mannose metabolism;ko01230//Biosynthesis of amino acids;ko01100//Metabolic pathways;ko00710//Carbon fixation in photosynthetic organisms	Metabolism	Energy metabolism;Carbohydrate metabolism;Global and overview maps	1.33089	-0.401336	0.958233	0.432397	1.20437	0.229934	0.0170608	-0.277021	0.999983	0.566628
				arahy.Tifrunner.gnm1.ann1.K7ZNDI	ko00190//Oxidative phosphorylation	Metabolism	Energy metabolism	-0.485551	-0.0780763	0.962924	0.699964	-0.567446	0.0333037	0.00132091	0.0842095	0.999983	0.705581
				arahy.Tifrunner.gnm1.ann1.KKT884	ko01110//Biosynthesis of secondary metabolites;ko00100//Steroid biosynthesis;ko01100//Metabolic pathways	Metabolism	Global and overview maps;Lipid metabolism	5.08601				5.36184	1.33051e-15	6.86865e-18	-0.579456	0.999983	0.270213
				arahy.Tifrunner.gnm1.ann1.KN0SQQ	ko03440//Homologous recombination	Genetic Information Processing	Replication and repair	0.719658	-0.404869	0.890721	0.148222	0.325596	0.66786	0.109464	0.37961	0.984182	0.103765
				arahy.Tifrunner.gnm1.ann1.KZ7LLB	ko00562//Inositol phosphate metabolism;ko01100//Metabolic pathways	Metabolism	Global and overview maps;Carbohydrate metabolism	0.39091	-0.0715919	0.971922	0.74771	0.263242	0.774911	0.16003	0.168748	0.999983	0.304559
				arahy.Tifrunner.gnm1.ann1.LEM3PZ	ko01100//Metabolic pathways;ko00562//Inositol phosphate metabolism;ko04070//Phosphatidylinositol signaling system;ko04144//Endocytosis	Environmental Information Processing;Cellular Processes;Metabolism	Global and overview maps;Transport and catabolism;Carbohydrate metabolism;Signal transduction	1.30792	0.542923	0.958233	0.326518	1.81049	0.00217055	5.32155e-05	-0.445598	0.999983	0.271364
				arahy.Tifrunner.gnm1.ann1.LH0XEN	ko01100//Metabolic pathways;ko00520//Amino sugar and nucleotide sugar metabolism	Metabolism	Global and overview maps;Carbohydrate metabolism	1.52851	1.37606	0.0597933	0.000639455	2.3669	1.21811e-18	5.29304e-21	0.341201	0.999983	0.288661
				arahy.Tifrunner.gnm1.ann1.LL5J3P	ko04075//Plant hormone signal transduction	Environmental Information Processing	Signal transduction	2.26414	0.257076	0.963927	0.703803	2.3657	0.00210547	5.13548e-05	-0.200907	0.999983	0.689216
				arahy.Tifrunner.gnm1.ann1.LVF3KP	ko00940//Phenylpropanoid biosynthesis;ko01110//Biosynthesis of secondary metabolites;ko01100//Metabolic pathways	Metabolism	Biosynthesis of other secondary metabolites;Global and overview maps	-1.5204	-0.615633	0.435346	0.0171983	-2.46319	3.75912e-21	1.39292e-23	0.881763	0.710294	0.0404745
				arahy.Tifrunner.gnm1.ann1.LZE6LN	ko00900//Terpenoid backbone biosynthesis;ko00040//Pentose and glucuronate interconversions;ko01100//Metabolic pathways	Metabolism	Metabolism of terpenoids and polyketides;Global and overview maps;Carbohydrate metabolism	1.126	0.330326	0.958233	0.371269	1.26305	0.00848505	0.000258117	0.0546866	0.999983	0.894509
				arahy.Tifrunner.gnm1.ann1.M32WB3	ko01110//Biosynthesis of secondary metabolites;ko01100//Metabolic pathways;ko00904//Diterpenoid biosynthesis	Metabolism	Global and overview maps;Metabolism of terpenoids and polyketides	-2.25923	0.632892	0.954322	0.224325	-4.72345	4.80222e-11	3.5675e-13	0.497869	0.999983	0.255885
				arahy.Tifrunner.gnm1.ann1.M7SFY2	ko00500//Starch and sucrose metabolism;ko01100//Metabolic pathways	Metabolism	Global and overview maps;Carbohydrate metabolism	-1.00754	-0.0525353	0.996818	0.90136	-1.23129	0.0409279	0.00172612	0.40833	0.999983	0.282165
				arahy.Tifrunner.gnm1.ann1.MG688V	ko01100//Metabolic pathways;ko01110//Biosynthesis of secondary metabolites;ko00940//Phenylpropanoid biosynthesis	Metabolism	Biosynthesis of other secondary metabolites;Global and overview maps	0.985879	0.198088	0.958233	0.582185	1.13263	0.0772969	0.00381243	-0.141298	0.999983	0.731035
				arahy.Tifrunner.gnm1.ann1.MH7BQR	ko01110//Biosynthesis of secondary metabolites;ko01100//Metabolic pathways;ko00270//Cysteine and methionine metabolism;ko00920//Sulfur metabolism;ko01200//Carbon metabolism;ko00460//Cyanoamino acid metabolism;ko01230//Biosynthesis of amino acids	Metabolism	Energy metabolism;Amino acid metabolism;Global and overview maps;Metabolism of other amino acids	1.07993	0.628753	0.513743	0.0248593	1.2091	4.54074e-07	5.06397e-09	0.454225	0.999983	0.160497
				arahy.Tifrunner.gnm1.ann1.MI35X1	ko00250//Alanine, aspartate and glutamate metabolism;ko01230//Biosynthesis of amino acids;ko01110//Biosynthesis of secondary metabolites;ko00220//Arginine biosynthesis;ko01100//Metabolic pathways;ko04075//Plant hormone signal transduction	Metabolism;Environmental Information Processing	Amino acid metabolism;Global and overview maps;Signal transduction	-0.697795	-0.350235	0.870034	0.134368	-0.975762	0.00308684	7.88451e-05	0.222923	0.999983	0.41067
				arahy.Tifrunner.gnm1.ann1.MN6YJ9	ko04145//Phagosome	Cellular Processes	Transport and catabolism	1.45738	1.03426	0.467121	0.020258	2.62988	1.72786e-34	3.17015e-37	-0.834988	0.106864	0.00168361
				arahy.Tifrunner.gnm1.ann1.MW3SQS	ko01100//Metabolic pathways;ko00040//Pentose and glucuronate interconversions;ko00053//Ascorbate and aldarate metabolism;ko04016//MAPK signaling pathway - plant;ko00520//Amino sugar and nucleotide sugar metabolism;ko04075//Plant hormone signal transduction	Metabolism;Environmental Information Processing	Global and overview maps;Signal transduction;Carbohydrate metabolism	-1.57428	1.34598	0.209677	0.00439475	-1.35282	0.00577123	0.00016537	0.956206	0.242526	0.00575701
				arahy.Tifrunner.gnm1.ann1.MYUF54	ko01100//Metabolic pathways;ko00531//Glycosaminoglycan degradation	Metabolism	Glycan biosynthesis and metabolism;Global and overview maps	-1.15759	-0.507273	0.895231	0.150446	-1.4608	0.00488218	0.000135855	0.197751	0.999983	0.65951
				arahy.Tifrunner.gnm1.ann1.N21TUI	ko00604//Glycosphingolipid biosynthesis - ganglio series;ko00600//Sphingolipid metabolism;ko00511//Other glycan degradation;ko00531//Glycosaminoglycan degradation;ko00052//Galactose metabolism;ko01100//Metabolic pathways	Metabolism	Carbohydrate metabolism;Lipid metabolism;Global and overview maps;Glycan biosynthesis and metabolism	-0.614206	-0.0112751	0.998879	0.964367	-0.69561	0.000411956	8.2326e-06	0.136614	0.999983	0.512692
				arahy.Tifrunner.gnm1.ann1.N2RJA4	ko01100//Metabolic pathways;ko04145//Phagosome;ko00190//Oxidative phosphorylation	Metabolism;Cellular Processes	Transport and catabolism;Global and overview maps;Energy metabolism	1.76791	-0.676204	0.958233	0.318817	1.28139	0.353048	0.0330351	-0.164637	0.999983	0.725191
				arahy.Tifrunner.gnm1.ann1.NE95XN	ko03013//RNA transport	Genetic Information Processing	Translation	0.916714	-0.216484	0.958233	0.318578	0.95495	1.93403e-06	2.36561e-08	-0.293221	0.999983	0.212544
				arahy.Tifrunner.gnm1.ann1.NHAK7L	ko04144//Endocytosis	Cellular Processes	Transport and catabolism	-2.88623	-0.380624	0.958233	0.559148	-3.22386	0.000133307	2.33312e-06	0.280821	0.999983	0.559856
				arahy.Tifrunner.gnm1.ann1.NLE5K3	ko03018//RNA degradation;ko03015//mRNA surveillance pathway;ko03013//RNA transport	Genetic Information Processing	Translation;Folding, sorting and degradation	-2.85	0.288894	0.958233	0.622695	-2.32252	0.0343708	0.00137312	0.166548	0.999983	0.552378
				arahy.Tifrunner.gnm1.ann1.NRP8RH	ko03010//Ribosome;ko03050//Proteasome	Genetic Information Processing	Folding, sorting and degradation;Translation	1.87288	0.739321	0.958233	0.270798	3.01437	1.33795e-05	1.89644e-07	-0.517591	0.999983	0.219516
				arahy.Tifrunner.gnm1.ann1.NVJ9W9	ko01100//Metabolic pathways;ko00943//Isoflavonoid biosynthesis;ko01110//Biosynthesis of secondary metabolites;ko00941//Flavonoid biosynthesis	Metabolism	Global and overview maps;Biosynthesis of other secondary metabolites	2.03592	0.841335	0.951091	0.210816	2.8558	2.7381e-05	4.11252e-07	-0.488614	0.999983	0.254965
				arahy.Tifrunner.gnm1.ann1.NWH0QG	ko00904//Diterpenoid biosynthesis	Metabolism	Metabolism of terpenoids and polyketides	1.2598	-0.183596	0.965053	0.706863	0.557997	0.838644	0.196484	0.998394	0.12345	0.00205136
				arahy.Tifrunner.gnm1.ann1.P17M1H	ko04145//Phagosome	Cellular Processes	Transport and catabolism	0.535062	0.273762	0.916429	0.17499	0.742112	0.00047931	9.75105e-06	-0.124969	0.999983	0.571655
				arahy.Tifrunner.gnm1.ann1.P53GXH	ko01100//Metabolic pathways;ko00531//Glycosaminoglycan degradation	Metabolism	Glycan biosynthesis and metabolism;Global and overview maps	-0.908015	-0.0986284	0.971015	0.733261	-1.01383	0.0466796	0.0020244	0.152817	0.999983	0.679291
				arahy.Tifrunner.gnm1.ann1.PAG1M8	ko02010//ABC transporters	Environmental Information Processing	Membrane transport	-1.08768	-0.118423	0.976988	0.785873	-1.39173	0.0295812	0.00115145	0.474178	0.999983	0.311691
				arahy.Tifrunner.gnm1.ann1.PPP607	ko03020//RNA polymerase	Genetic Information Processing	Transcription	-1.07987	-0.204473	0.958233	0.432322	-1.3956	0.00424259	0.0001147	0.413343	0.999983	0.301391
				arahy.Tifrunner.gnm1.ann1.PXT4SR	ko03040//Spliceosome	Genetic Information Processing	Transcription	3.38113	-0.207026	0.971922	0.748308	3.22945	9.09879e-11	6.84119e-13	-0.199284	0.999983	0.576398
				arahy.Tifrunner.gnm1.ann1.Q414C2	ko04144//Endocytosis	Cellular Processes	Transport and catabolism	0.945596	-0.106216	0.959135	0.686668	0.88366	0.000208559	3.80301e-06	0.00849928	0.999983	0.96599
				arahy.Tifrunner.gnm1.ann1.Q4NL7Y	ko04141//Protein processing in endoplasmic reticulum;ko04120//Ubiquitin mediated proteolysis;ko04075//Plant hormone signal transduction	Environmental Information Processing;Genetic Information Processing	Folding, sorting and degradation;Signal transduction	-1.28746	-0.649731	0.753974	0.0743462	-1.62716	7.51494e-05	1.2355e-06	0.0858782	0.999983	0.844626
				arahy.Tifrunner.gnm1.ann1.Q8CNLJ	ko01100//Metabolic pathways;ko00561//Glycerolipid metabolism	Metabolism	Lipid metabolism;Global and overview maps	0.803294	0.199073	0.958233	0.484893	0.726013	0.00657856	0.000192053	0.345325	0.999983	0.12476
				arahy.Tifrunner.gnm1.ann1.Q9B6CW	ko04141//Protein processing in endoplasmic reticulum	Genetic Information Processing	Folding, sorting and degradation	0.585657	0.159182	0.958233	0.550114	0.611924	0.00926682	0.000287369	0.111997	0.999983	0.590965
				arahy.Tifrunner.gnm1.ann1.QA7CHW	ko04120//Ubiquitin mediated proteolysis	Genetic Information Processing	Folding, sorting and degradation	1.7862	0.424885	0.958233	0.522322	2.77731	3.27291e-06	4.11513e-08	-1.5226	0.0720347	0.000982185
				arahy.Tifrunner.gnm1.ann1.QGI1CH	ko04075//Plant hormone signal transduction	Environmental Information Processing	Signal transduction	2.26414	0.257076	0.963927	0.703803	2.3657	0.00210547	5.13548e-05	-0.200907	0.999983	0.689216
				arahy.Tifrunner.gnm1.ann1.QHGU6Q	ko00480//Glutathione metabolism	Metabolism	Metabolism of other amino acids	2.16171	-0.340699	0.958233	0.574533	1.56631	0.235907	0.0177034	0.56742	0.999983	0.333673
				arahy.Tifrunner.gnm1.ann1.QI8P42	ko00071//Fatty acid degradation	Metabolism	Lipid metabolism	0.40638	0.0688726	0.971067	0.733665	0.440085	0.172967	0.0112869	-0.00675613	0.999983	0.966942
				arahy.Tifrunner.gnm1.ann1.QTN1RI	ko04016//MAPK signaling pathway - plant;ko04075//Plant hormone signal transduction	Environmental Information Processing	Signal transduction	0.682888	0.339823	0.906876	0.166101	0.971725	0.000825522	1.79526e-05	-0.23484	0.999983	0.258223
				arahy.Tifrunner.gnm1.ann1.R0F7P4	ko03018//RNA degradation;ko03008//Ribosome biogenesis in eukaryotes	Genetic Information Processing	Folding, sorting and degradation;Translation	0.800818	-0.187975	0.958233	0.574921	0.876862	0.0500756	0.00220771	-0.381505	0.999983	0.174414
				arahy.Tifrunner.gnm1.ann1.R1F113	ko00030//Pentose phosphate pathway;ko01200//Carbon metabolism;ko00500//Starch and sucrose metabolism;ko01110//Biosynthesis of secondary metabolites;ko00010//Glycolysis / Gluconeogenesis;ko01100//Metabolic pathways;ko00520//Amino sugar and nucleotide sugar metabolism	Metabolism	Global and overview maps;Carbohydrate metabolism	0.507383	-0.153792	0.958233	0.459509	0.471057	0.0047838	0.000132515	-0.0818202	0.999983	0.587753
				arahy.Tifrunner.gnm1.ann1.R8PHGQ	ko00500//Starch and sucrose metabolism	Metabolism	Carbohydrate metabolism	3.67814	0.559173	0.632919	0.0432603	3.96817	2.07641e-101	5.60242e-105	0.0288114	0.999983	0.861316
				arahy.Tifrunner.gnm1.ann1.RF8D1A	ko01110//Biosynthesis of secondary metabolites;ko00904//Diterpenoid biosynthesis;ko01100//Metabolic pathways	Metabolism	Metabolism of terpenoids and polyketides;Global and overview maps	-1.95542	0.709595	0.958233	0.233599	-3.04879	0.000280784	5.3991e-06	1.32244	0.618853	0.029772
				arahy.Tifrunner.gnm1.ann1.RG5BSU	ko04144//Endocytosis	Cellular Processes	Transport and catabolism	-1.41052	-0.161787	0.958233	0.392976	-1.83652	3.85879e-31	8.05159e-34	0.505053	0.999983	0.154614
				arahy.Tifrunner.gnm1.ann1.RKN80Q	ko04144//Endocytosis	Cellular Processes	Transport and catabolism	0.945596	-0.106216	0.959135	0.686668	0.88366	0.000208559	3.80301e-06	0.00849928	0.999983	0.96599
				arahy.Tifrunner.gnm1.ann1.RRD2QF	ko01100//Metabolic pathways;ko01110//Biosynthesis of secondary metabolites;ko03010//Ribosome;ko01230//Biosynthesis of amino acids;ko00250//Alanine, aspartate and glutamate metabolism	Genetic Information Processing;Metabolism	Translation;Global and overview maps;Amino acid metabolism	-0.749235	-0.425408	0.893695	0.149615	-0.884836	0.00608636	0.000175385	-0.14098	0.999983	0.584654
				arahy.Tifrunner.gnm1.ann1.RS9BE1	ko00500//Starch and sucrose metabolism;ko01100//Metabolic pathways	Metabolism	Carbohydrate metabolism;Global and overview maps	-1.85572	-0.557069	0.87906	0.140204	-2.59433	2.15492e-07	2.28694e-09	0.564636	0.999983	0.338286
				arahy.Tifrunner.gnm1.ann1.SCHW0S	ko00330//Arginine and proline metabolism;ko01100//Metabolic pathways;ko01110//Biosynthesis of secondary metabolites;ko01230//Biosynthesis of amino acids	Metabolism	Global and overview maps;Amino acid metabolism	-1.167	-0.370581	0.859124	0.127328	-2.27848	1.62393e-47	1.60657e-50	1.34201	0.000157867	6.55108e-07
				arahy.Tifrunner.gnm1.ann1.SLB9HH	ko00460//Cyanoamino acid metabolism;ko01100//Metabolic pathways;ko00280//Valine, leucine and isoleucine degradation;ko00561//Glycerolipid metabolism;ko01110//Biosynthesis of secondary metabolites;ko00500//Starch and sucrose metabolism;ko00940//Phenylpropanoid biosynthesis	Metabolism	Lipid metabolism;Global and overview maps;Biosynthesis of other secondary metabolites;Amino acid metabolism;Metabolism of other amino acids;Carbohydrate metabolism	-2.22589	1.49419	0.364053	0.0116802	-1.84718	0.0111127	0.000357602	0.830259	0.988644	0.106452
				arahy.Tifrunner.gnm1.ann1.SPD1GG	ko04712//Circadian rhythm - plant	Organismal Systems	Environmental adaptation	1.0192	-0.519573	0.570747	0.0322113	1.23202	3.90498e-07	4.3128e-09	-1.01045	0.00504632	3.67147e-05
				arahy.Tifrunner.gnm1.ann1.SVL5FL	ko04075//Plant hormone signal transduction	Environmental Information Processing	Signal transduction	-1.79022	-0.84909	0.801865	0.095058	-2.19565	0.00185626	4.42412e-05	0.10048	0.999983	0.867697
				arahy.Tifrunner.gnm1.ann1.SZ745P	ko00040//Pentose and glucuronate interconversions;ko01100//Metabolic pathways	Metabolism	Carbohydrate metabolism;Global and overview maps	2.48788	-0.149669	0.971922	0.748359	3.93628	5.31185e-38	8.59925e-41	-3.01992	2.63033e-22	2.4571e-25
				arahy.Tifrunner.gnm1.ann1.SZV0B9	ko04075//Plant hormone signal transduction	Environmental Information Processing	Signal transduction	0.664965	-0.33028	0.958233	0.260501	0.567315	0.272497	0.0220423	-0.138265	0.999983	0.571872
				arahy.Tifrunner.gnm1.ann1.T6F4RL	ko04626//Plant-pathogen interaction	Organismal Systems	Environmental adaptation	2.69407	-0.28583	0.958233	0.611422	2.52724	0.00524138	0.000148019	-0.924335	0.924348	0.0844331
				arahy.Tifrunner.gnm1.ann1.TQL4XD	ko04075//Plant hormone signal transduction	Environmental Information Processing	Signal transduction	0.348581	0.190437	0.948815	0.20927	0.471167	0.00401253	0.000107614	-0.0527113	0.999983	0.710378
				arahy.Tifrunner.gnm1.ann1.TZP9CN	ko01100//Metabolic pathways;ko00740//Riboflavin metabolism;ko01110//Biosynthesis of secondary metabolites	Metabolism	Metabolism of cofactors and vitamins;Global and overview maps	-1.38051	0.285397	0.958233	0.418744	-1.77068	7.73115e-14	4.61694e-16	0.768291	0.737666	0.0447895
				arahy.Tifrunner.gnm1.ann1.U16Y2L	ko03040//Spliceosome;ko04120//Ubiquitin mediated proteolysis;ko03015//mRNA surveillance pathway;ko04141//Protein processing in endoplasmic reticulum;ko03018//RNA degradation;ko03013//RNA transport	Genetic Information Processing	Folding, sorting and degradation;Transcription;Translation	-1.168	-0.690525	0.462081	0.0198088	-1.62127	7.61477e-08	7.68408e-10	0.273139	0.999983	0.220182
				arahy.Tifrunner.gnm1.ann1.U38C07	ko04075//Plant hormone signal transduction	Environmental Information Processing	Signal transduction	1.90093	0.159374	0.978715	0.80312	1.73633	0.200006	0.0139012	-0.173564	0.999983	0.762432
				arahy.Tifrunner.gnm1.ann1.U7HMBF	ko04075//Plant hormone signal transduction;ko04712//Circadian rhythm - plant	Organismal Systems;Environmental Information Processing	Signal transduction;Environmental adaptation	1.559	-0.432109	0.928062	0.19012	1.7857	1.7387e-15	9.06972e-18	-0.303919	0.999983	0.616471
				arahy.Tifrunner.gnm1.ann1.UAI9RV	ko03050//Proteasome	Genetic Information Processing	Folding, sorting and degradation	1.64054	2.02198	0.0118219	7.58993e-05	3.86841	2.10888e-46	2.23808e-49	-0.811908	0.000583655	2.84142e-06
				arahy.Tifrunner.gnm1.ann1.UN4XW3	ko03040//Spliceosome	Genetic Information Processing	Transcription	-0.968703	-0.166602	0.963927	0.703482	-0.931141	0.276231	0.0225431	-0.167076	0.999983	0.69771
				arahy.Tifrunner.gnm1.ann1.UPED9V	ko01230//Biosynthesis of amino acids;ko00950//Isoquinoline alkaloid biosynthesis;ko00400//Phenylalanine, tyrosine and tryptophan biosynthesis;ko00130//Ubiquinone and other terpenoid-quinone biosynthesis;ko01100//Metabolic pathways;ko00360//Phenylalanine metabolism;ko00270//Cysteine and methionine metabolism;ko00350//Tyrosine metabolism;ko00960//Tropane, piperidine and pyridine alkaloid biosynthes…	Metabolism	Global and overview maps;Amino acid metabolism;Biosynthesis of other secondary metabolites;Metabolism of cofactors and vitamins	1.11979	0.300538	0.958233	0.417106	1.37834	0.00492429	0.000137381	-0.235194	0.999983	0.523431
				arahy.Tifrunner.gnm1.ann1.US4YA2	ko01040//Biosynthesis of unsaturated fatty acids;ko01110//Biosynthesis of secondary metabolites;ko01100//Metabolic pathways;ko01212//Fatty acid metabolism;ko00062//Fatty acid elongation	Metabolism	Lipid metabolism;Global and overview maps	1.72408	0.766054	0.885598	0.144237	2.14931	6.22921e-05	1.00619e-06	0.253134	0.999983	0.635348
				arahy.Tifrunner.gnm1.ann1.UX2221	ko00590//Arachidonic acid metabolism;ko01100//Metabolic pathways;ko04146//Peroxisome	Metabolism;Cellular Processes	Global and overview maps;Transport and catabolism;Lipid metabolism	1.56859	-0.664992	0.958233	0.248129	1.45753	0.027123	0.00103693	-0.479228	0.999983	0.267904
				arahy.Tifrunner.gnm1.ann1.VBH53Z	ko01100//Metabolic pathways;ko00510//N-Glycan biosynthesis	Metabolism	Global and overview maps;Glycan biosynthesis and metabolism	0.944547	0.255224	0.958233	0.567056	1.10671	0.0823726	0.00416945	-0.10974	0.999983	0.775174
				arahy.Tifrunner.gnm1.ann1.VG3SGX	ko04626//Plant-pathogen interaction	Organismal Systems	Environmental adaptation	0.675219	0.125421	0.958233	0.618273	0.846615	0.000343907	6.7428e-06	-0.233109	0.999983	0.145468
				arahy.Tifrunner.gnm1.ann1.VU0ITX	ko00073//Cutin, suberine and wax biosynthesis	Metabolism	Lipid metabolism	1.57239	0.0572989	0.998879	0.93044	1.48497	0.163938	0.0104753	-0.0809122	0.999983	0.866864
				arahy.Tifrunner.gnm1.ann1.W0JK2Q	ko04144//Endocytosis;ko00562//Inositol phosphate metabolism;ko04070//Phosphatidylinositol signaling system;ko01100//Metabolic pathways	Environmental Information Processing;Metabolism;Cellular Processes	Global and overview maps;Signal transduction;Transport and catabolism;Carbohydrate metabolism	2.04172	0.599015	0.958233	0.33188	2.75569	8.75684e-08	8.99405e-10	-0.700489	0.808318	0.0563811
				arahy.Tifrunner.gnm1.ann1.W1N7QF	ko00600//Sphingolipid metabolism;ko01100//Metabolic pathways;ko00565//Ether lipid metabolism	Metabolism	Global and overview maps;Lipid metabolism	-2.35978	1.43063	0.301943	0.0083695	-1.04908	0.730015	0.136934	-0.253117	0.999983	0.665963
				arahy.Tifrunner.gnm1.ann1.W479GS	ko04626//Plant-pathogen interaction	Organismal Systems	Environmental adaptation	-2.05292	-0.634623	0.958233	0.309767	-1.60021	0.229322	0.01697	-1.01078	0.859195	0.0675466
				arahy.Tifrunner.gnm1.ann1.W5PE0L	ko00710//Carbon fixation in photosynthetic organisms;ko00051//Fructose and mannose metabolism;ko01230//Biosynthesis of amino acids;ko00010//Glycolysis / Gluconeogenesis;ko01100//Metabolic pathways;ko00030//Pentose phosphate pathway;ko01110//Biosynthesis of secondary metabolites;ko01200//Carbon metabolism	Metabolism	Global and overview maps;Carbohydrate metabolism;Energy metabolism	1.55749	-0.819393	0.871076	0.135078	1.38733	0.121732	0.00697848	-0.416814	0.999983	0.408326
				arahy.Tifrunner.gnm1.ann1.W8AC1S	ko01110//Biosynthesis of secondary metabolites;ko00592//alpha-Linolenic acid metabolism;ko01100//Metabolic pathways	Metabolism	Global and overview maps;Lipid metabolism	2.50065	0.505563	0.958233	0.454007	3.00482	4.91289e-06	6.37154e-08	0.534563	0.999983	0.356976
				arahy.Tifrunner.gnm1.ann1.WG6QSW	ko03013//RNA transport	Genetic Information Processing	Translation	0.916714	-0.216484	0.958233	0.318578	0.95495	1.93403e-06	2.36561e-08	-0.293221	0.999983	0.212544
				arahy.Tifrunner.gnm1.ann1.WN4T5U	ko03018//RNA degradation	Genetic Information Processing	Folding, sorting and degradation	-0.454737	-0.108955	0.958233	0.661131	-0.467377	0.186202	0.0124996	-0.0809111	0.999983	0.646371
				arahy.Tifrunner.gnm1.ann1.WPBC77	ko03008//Ribosome biogenesis in eukaryotes	Genetic Information Processing	Translation	0.485309	-0.198618	0.958233	0.451912	0.484217	0.194138	0.0132814	-0.20636	0.999983	0.245414
				arahy.Tifrunner.gnm1.ann1.X0SKZJ	ko04144//Endocytosis	Cellular Processes	Transport and catabolism	-0.60735	0.234095	0.958233	0.273631	-0.62663	0.0208703	0.000753537	0.262493	0.999983	0.281919
				arahy.Tifrunner.gnm1.ann1.X40XE7	ko04075//Plant hormone signal transduction	Environmental Information Processing	Signal transduction	-1.10578	-0.248601	0.904705	0.161095	-1.64646	1.30003e-32	2.54889e-35	0.649749	0.684289	0.0368414
				arahy.Tifrunner.gnm1.ann1.X6QVVL	ko00561//Glycerolipid metabolism;ko00940//Phenylpropanoid biosynthesis;ko00280//Valine, leucine and isoleucine degradation;ko01100//Metabolic pathways;ko00460//Cyanoamino acid metabolism;ko00500//Starch and sucrose metabolism;ko01110//Biosynthesis of secondary metabolites	Metabolism	Global and overview maps;Biosynthesis of other secondary metabolites;Lipid metabolism;Metabolism of other amino acids;Amino acid metabolism;Carbohydrate metabolism	-1.55089	0.639035	0.958233	0.254555	-1.30935	0.130871	0.00770248	0.227238	0.999983	0.644172
				arahy.Tifrunner.gnm1.ann1.X9KLSS	ko04144//Endocytosis	Cellular Processes	Transport and catabolism	-0.551557	0.2164	0.958233	0.382008	-0.519955	0.150148	0.00919351	0.15978	0.999983	0.447535
				arahy.Tifrunner.gnm1.ann1.XG2Y2X	ko00130//Ubiquinone and other terpenoid-quinone biosynthesis	Metabolism	Metabolism of cofactors and vitamins	-0.84954	0.415796	0.958233	0.227737	-0.363244	0.851217	0.207172	-0.550197	0.942777	0.0895423
				arahy.Tifrunner.gnm1.ann1.XT9L53	ko03010//Ribosome;ko00561//Glycerolipid metabolism;ko01100//Metabolic pathways	Genetic Information Processing;Metabolism	Lipid metabolism;Global and overview maps;Translation	-2.40366	-0.759771	0.84267	0.115632	-4.74775	2.33003e-11	1.66389e-13	1.08537	0.776537	0.0508453
				arahy.Tifrunner.gnm1.ann1.Y1D24R	ko01110//Biosynthesis of secondary metabolites;ko00400//Phenylalanine, tyrosine and tryptophan biosynthesis;ko01100//Metabolic pathways;ko01230//Biosynthesis of amino acids	Metabolism	Amino acid metabolism;Global and overview maps	0.360268	0.11929	0.958233	0.471146	0.477062	0.00907291	0.00027957	-0.118738	0.999983	0.404331
				arahy.Tifrunner.gnm1.ann1.Y1X04L	ko04075//Plant hormone signal transduction	Environmental Information Processing	Signal transduction	0.664965	-0.33028	0.958233	0.260501	0.567315	0.272497	0.0220423	-0.138265	0.999983	0.571872
				arahy.Tifrunner.gnm1.ann1.YU9W9A	ko00240//Pyrimidine metabolism;ko01100//Metabolic pathways	Metabolism	Global and overview maps;Nucleotide metabolism	-0.749734	0.287796	0.958233	0.296427	-0.60721	0.301221	0.025639	0.0426687	0.999983	0.88313
				arahy.Tifrunner.gnm1.ann1.YZL4IN	ko04136//Autophagy - other	Cellular Processes	Transport and catabolism	-0.498412	-0.31401	0.872749	0.135836	-0.608197	0.0328889	0.00130327	-0.0756999	0.999983	0.722596
				arahy.Tifrunner.gnm1.ann1.Z0WZ2G	ko01230//Biosynthesis of amino acids;ko00220//Arginine biosynthesis;ko01100//Metabolic pathways;ko01110//Biosynthesis of secondary metabolites;ko00250//Alanine, aspartate and glutamate metabolism;ko04075//Plant hormone signal transduction	Metabolism;Environmental Information Processing	Global and overview maps;Amino acid metabolism;Signal transduction	1.20351	0.521915	0.953357	0.222951	0.969458	0.323234	0.0287454	0.835838	0.553713	0.023107
				arahy.Tifrunner.gnm1.ann1.Z1VD15	ko03010//Ribosome	Genetic Information Processing	Translation	-1.68447	-0.866136	0.128836	0.00199762	-2.14401	1.7929e-11	1.27064e-13	0.111046	0.999983	0.798084
				arahy.Tifrunner.gnm1.ann1.Z72FSA	ko02010//ABC transporters	Environmental Information Processing	Membrane transport	1.9969	1.89474	0.227265	0.00501132	4.16659	6.46314e-11	4.83625e-13	0.0872703	0.999983	0.799934
				arahy.Tifrunner.gnm1.ann1.ZI84TJ	ko04016//MAPK signaling pathway - plant;ko04626//Plant-pathogen interaction	Environmental Information Processing;Organismal Systems	Signal transduction;Environmental adaptation	2.35562				1.17755	0.572164	0.0783311	0.325493	0.999983	0.594505
				arahy.Tifrunner.gnm1.ann1.ZJ3KD6	ko04075//Plant hormone signal transduction	Environmental Information Processing	Signal transduction	2.25939				1.66367	0.245522	0.0187562	0.0762359	0.999983	0.898233
				arahy.Tifrunner.gnm1.ann1.ZNF0Y2	ko01100//Metabolic pathways;ko00590//Arachidonic acid metabolism	Metabolism	Lipid metabolism;Global and overview maps	0.502091	-0.0540757	0.980007	0.811492	0.57755	0.0483919	0.00212042	-0.218432	0.999983	0.323143
				arahy.Tifrunner.gnm1.ann1.ZPHF5W	ko02010//ABC transporters	Environmental Information Processing	Membrane transport	2.68885	0.157612	0.975179	0.768812	2.91383	3.66354e-12	2.3921e-14	-0.351913	0.999983	0.321737
				arahy.Tifrunner.gnm1.ann1.ZQR06K	ko00620//Pyruvate metabolism	Metabolism	Carbohydrate metabolism	1.52339	0.0814697	0.990118	0.874934	1.68621	0.0656092	0.00309907	-0.429955	0.999983	0.423312
