# Supplementary material for: Transcriptional networks orchestrating red and pink testa color in peanut
Source: BMC Plant Biol. 2023 Jan 19;23:44. doi: 10.1186/s12870-023-04041-0 (PMC9850581; doi:10.1186/s12870-023-04041-0)
Supplement: Supplementary file 6 — Additional file 6: Table S5. DEGS distribution into different KEGG pathways between bulk pink-vs-bulk red testa peanuts. [file 12870_2023_4041_MOESM6_ESM.xlsx]

## Sheet: Sheet1
Gene ID	Chromosome	Max transcript length	Diff exp_log2fc_BulkPink-vs-BulkRed	pvalue_BulkPink-vs-BulkRed	Diff exp_log2fc_Y9102-vs-ZH12	pvalue_Y9102-vs-ZH12					Table S5: DEGS distribution into different KEGG pathways between bulk pink-vs-bulk red testa peanuts
arahy.0N85F7.1	arahy.Tifrunner.gnm1.Arahy.17	1756	0.897943	0.000305567	1.55699	1.55828e-10
arahy.4Y1607.1	arahy.Tifrunner.gnm1.Arahy.17	1812	0.842339	0.00018825	1.06592	0.000626269
arahy.4YHK81.1	arahy.Tifrunner.gnm1.Arahy.11	1145	0.463358	1.78604e-05	0.345359	0.0645247
arahy.6JHV2K.1	arahy.Tifrunner.gnm1.Arahy.19	765	1.11113	1.66042e-08	1.04203	0.00198669				Pathway ID	Pathway Name	Level 1	Level 2	Term Candidate Gene Num	Total Candidate Gene Num	Term Gene Num	Total Gene Num	Rich Ratio	P value	Q value
arahy.B0Q1WP.1	arahy.Tifrunner.gnm1.Arahy.03	1312	1.72973	8.53202e-05	1.94603	0.00103383				ko04075	Plant hormone signal transduction	Environmental Information Processing	Signal transduction	28	239	1523	27651	0.0183848	0.00014164	0.0147306
arahy.GZ7CAY.1	arahy.Tifrunner.gnm1.Arahy.12	1434	1.47639	0.000270139	1.05553	0.0280845				ko00941	Flavonoid biosynthesis	Metabolism	Biosynthesis of other secondary metabolites	8	239	327	27651	0.0244648	0.00786154	0.4088
arahy.JH8TMD.1	arahy.Tifrunner.gnm1.Arahy.05	1447	1.02366	0.000196623	1.03563	0.00155709				ko00590	Arachidonic acid metabolism	Metabolism	Lipid metabolism	4	239	112	27651	0.0357143	0.0163557	0.425249
arahy.NVJ9W9.1	arahy.Tifrunner.gnm1.Arahy.02	599	2.03592	1.82549e-06	2.8558	4.11252e-07				ko00904	Diterpenoid biosynthesis	Metabolism	Metabolism of terpenoids and polyketides	5	239	161	27651	0.0310559	0.0131982	0.425249
arahy.33FH8C.2	arahy.Tifrunner.gnm1.Arahy.07	1709	1.49836	0.00292319	2.50934	7.66792e-06				ko00250	Alanine, aspartate and glutamate metabolism	Metabolism	Amino acid metabolism	5	239	209	27651	0.0239234	0.0355837	0.462589
arahy.4WXU8P.1	arahy.Tifrunner.gnm1.Arahy.07	1927	-0.365403	0.378536	-1.77578	4.25058e-06				ko00531	Glycosaminoglycan degradation	Metabolism	Glycan biosynthesis and metabolism	5	239	205	27651	0.0243902	0.0331635	0.462589
arahy.8Z5VIY.1	arahy.Tifrunner.gnm1.Arahy.17	1395	0.600311	0.310973	5.78319	5.74398e-22				ko03450	Non-homologous end-joining	Genetic Information Processing	Replication and repair	2	239	33	27651	0.0606061	0.0329503	0.462589
arahy.9KNF1J.1	arahy.Tifrunner.gnm1.Arahy.02	1418	-0.556975	0.0996876	-1.5754	5.68672e-11				ko04146	Peroxisome	Cellular Processes	Transport and catabolism	9	239	478	27651	0.0188285	0.0238629	0.462589
arahy.FYP25E.1	arahy.Tifrunner.gnm1.Arahy.12	1474	-0.496864	0.133859	-1.47401	1.95824e-05				ko00790	Folate biosynthesis	Metabolism	Metabolism of cofactors and vitamins	3	239	109	27651	0.0275229	0.0688119	0.79516
arahy.HY3KTG.2	arahy.Tifrunner.gnm1.Arahy.11	936	-0.668033	0.0971259	-1.61047	0.00139293				ko00040	Pentose and glucuronate interconversions	Metabolism	Carbohydrate metabolism	9	239	659	27651	0.0136571	0.119511	0.916738
arahy.K5M1L6D.1	arahy.Tifrunner.gnm1.Arahy.10	1447	-0.879231	0.141846	-2.41092	0.000191025				ko00220	Arginine biosynthesis	Metabolism	Amino acid metabolism	3	239	141	27651	0.0212766	0.123407	0.916738
arahy.K92K0Z.1	arahy.Tifrunner.gnm1.Arahy.10	1281	-1.67152	0.000468678	-3.41976	2.35229e-26				ko00780	Biotin metabolism	Metabolism	Metabolism of cofactors and vitamins	3	239	139	27651	0.0215827	0.119627	0.916738
arahy.KET370.1	arahy.Tifrunner.gnm1.Arahy.07	1765	0.200845	0.721864	1.15375	0.00207172				ko00943	Isoflavonoid biosynthesis	Metabolism	Biosynthesis of other secondary metabolites	3	239	127	27651	0.023622	0.0979128	0.916738
arahy.LCIL6D.1	arahy.Tifrunner.gnm1.Arahy.03	1444	0.611213	0.141924	1.85457	5.41931e-07				ko04136	Autophagy - other	Cellular Processes	Transport and catabolism	3	239	139	27651	0.0215827	0.119627	0.916738
arahy.NBHN08.1	arahy.Tifrunner.gnm1.Arahy.13	1299	-0.852768	0.0908166	-2.07474	6.23714e-05				ko00010	Glycolysis / Gluconeogenesis	Metabolism	Carbohydrate metabolism	4	239	824	27651	0.00485437	0.928228	0.998638
arahy.PGZW4I.1	arahy.Tifrunner.gnm1.Arahy.05	1254	-0.911387	0.133552	-3.89098	2.97133e-11				ko00020	Citrate cycle (TCA cycle)	Metabolism	Carbohydrate metabolism	2	239	232	27651	0.00862069	0.597738	0.998638
arahy.SVL3YV.1	arahy.Tifrunner.gnm1.Arahy.16	1152	-0.523561	0.274418	-1.1584	0.000585274				ko00030	Pentose phosphate pathway	Metabolism	Carbohydrate metabolism	4	239	316	27651	0.0126582	0.292209	0.998638
arahy.UD4HAV.1	arahy.Tifrunner.gnm1.Arahy.06	1494	1.22228	0.017484	1.95765	0.000509242				ko00051	Fructose and mannose metabolism	Metabolism	Carbohydrate metabolism	2	239	307	27651	0.00651466	0.745842	0.998638
arahy.Y8G0JB.2	arahy.Tifrunner.gnm1.Arahy.09	1532	1.11468	0.00727133	1.83442	0.00166695				ko00052	Galactose metabolism	Metabolism	Carbohydrate metabolism	4	239	505	27651	0.00792079	0.637665	0.998638
arahy.ULT2JJ.1	arahy.Tifrunner.gnm1.Arahy.20	591	0.109767	0.0349187	0.137714	0.952741				ko00053	Ascorbate and aldarate metabolism	Metabolism	Carbohydrate metabolism	1	239	378	27651	0.0026455	0.963268	0.998638
arahy.X8EVF3.1	arahy.Tifrunner.gnm1.Arahy.16	1639	-0.00815363	0.0197962	0.103288	0.0736543				ko00061	Fatty acid biosynthesis	Metabolism	Lipid metabolism	4	239	269	27651	0.0148699	0.20448	0.998638
										ko00062	Fatty acid elongation	Metabolism	Lipid metabolism	1	239	177	27651	0.00564972	0.785934	0.998638
										ko00071	Fatty acid degradation	Metabolism	Lipid metabolism	3	239	341	27651	0.00879765	0.567198	0.998638
										ko00073	Cutin, suberine and wax biosynthesis	Metabolism	Lipid metabolism	2	239	193	27651	0.0103627	0.498452	0.998638
										ko00100	Steroid biosynthesis	Metabolism	Lipid metabolism	2	239	351	27651	0.00569801	0.809025	0.998638
										ko00130	Ubiquinone and other terpenoid-quinone biosynthesis	Metabolism	Metabolism of cofactors and vitamins	3	239	289	27651	0.0103806	0.456879	0.998638
										ko00190	Oxidative phosphorylation	Metabolism	Energy metabolism	3	239	788	27651	0.00380711	0.968102	0.998638
										ko00240	Pyrimidine metabolism	Metabolism	Nucleotide metabolism	1	239	286	27651	0.0034965	0.917562	0.998638
										ko00260	Glycine, serine and threonine metabolism	Metabolism	Amino acid metabolism	1	239	419	27651	0.00238663	0.974402	0.998638
										ko00270	Cysteine and methionine metabolism	Metabolism	Amino acid metabolism	5	239	687	27651	0.00727802	0.711041	0.998638
										ko00280	Valine, leucine and isoleucine degradation	Metabolism	Amino acid metabolism	3	239	265	27651	0.0113208	0.402139	0.998638
										ko00330	Arginine and proline metabolism	Metabolism	Amino acid metabolism	3	239	284	27651	0.0105634	0.445634	0.998638
										ko00350	Tyrosine metabolism	Metabolism	Amino acid metabolism	1	239	285	27651	0.00350877	0.916836	0.998638
										ko00360	Phenylalanine metabolism	Metabolism	Amino acid metabolism	1	239	274	27651	0.00364964	0.908413	0.998638
										ko00380	Tryptophan metabolism	Metabolism	Amino acid metabolism	1	239	277	27651	0.00361011	0.910791	0.998638
										ko00400	Phenylalanine, tyrosine and tryptophan biosynthesis	Metabolism	Amino acid metabolism	2	239	244	27651	0.00819672	0.625179	0.998638
										ko00410	beta-Alanine metabolism	Metabolism	Metabolism of other amino acids	1	239	164	27651	0.00609756	0.760192	0.998638
										ko00430	Taurine and hypotaurine metabolism	Metabolism	Metabolism of other amino acids	1	239	47	27651	0.0212766	0.335253	0.998638
										ko00440	Phosphonate and phosphinate metabolism	Metabolism	Metabolism of other amino acids	1	239	48	27651	0.0208333	0.341009	0.998638
										ko00460	Cyanoamino acid metabolism	Metabolism	Metabolism of other amino acids	4	239	542	27651	0.00738007	0.691701	0.998638
										ko00480	Glutathione metabolism	Metabolism	Metabolism of other amino acids	4	239	382	27651	0.0104712	0.420798	0.998638
										ko00500	Starch and sucrose metabolism	Metabolism	Carbohydrate metabolism	12	239	1222	27651	0.00981997	0.367176	0.998638
										ko00510	N-Glycan biosynthesis	Metabolism	Glycan biosynthesis and metabolism	1	239	602	27651	0.00166113	0.994927	0.998638
										ko00511	Other glycan degradation	Metabolism	Glycan biosynthesis and metabolism	2	239	365	27651	0.00547945	0.82599	0.998638
										ko00514	Other types of O-glycan biosynthesis	Metabolism	Glycan biosynthesis and metabolism	1	239	107	27651	0.00934579	0.605707	0.998638
										ko00520	Amino sugar and nucleotide sugar metabolism	Metabolism	Carbohydrate metabolism	6	239	722	27651	0.00831025	0.595496	0.998638
										ko00561	Glycerolipid metabolism	Metabolism	Lipid metabolism	6	239	518	27651	0.011583	0.291941	0.998638
										ko00562	Inositol phosphate metabolism	Metabolism	Carbohydrate metabolism	4	239	413	27651	0.00968523	0.479773	0.998638
										ko00563	Glycosylphosphatidylinositol (GPI)-anchor biosynthesis	Metabolism	Glycan biosynthesis and metabolism	2	239	617	27651	0.00324149	0.971124	0.998638
										ko00564	Glycerophospholipid metabolism	Metabolism	Lipid metabolism	1	239	434	27651	0.00230415	0.977573	0.998638
										ko00565	Ether lipid metabolism	Metabolism	Lipid metabolism	1	239	214	27651	0.0046729	0.845098	0.998638
										ko00592	alpha-Linolenic acid metabolism	Metabolism	Lipid metabolism	2	239	222	27651	0.00900901	0.573744	0.998638
										ko00600	Sphingolipid metabolism	Metabolism	Lipid metabolism	3	239	315	27651	0.00952381	0.513681	0.998638
										ko00604	Glycosphingolipid biosynthesis - ganglio series	Metabolism	Glycan biosynthesis and metabolism	2	239	156	27651	0.0128205	0.391084	0.998638
										ko00620	Pyruvate metabolism	Metabolism	Carbohydrate metabolism	1	239	491	27651	0.00203666	0.986442	0.998638
										ko00630	Glyoxylate and dicarboxylate metabolism	Metabolism	Carbohydrate metabolism	3	239	373	27651	0.0080429	0.627897	0.998638
										ko00640	Propanoate metabolism	Metabolism	Carbohydrate metabolism	1	239	154	27651	0.00649351	0.738313	0.998638
										ko00650	Butanoate metabolism	Metabolism	Carbohydrate metabolism	1	239	91	27651	0.010989	0.54673	0.998638
										ko00710	Carbon fixation in photosynthetic organisms	Metabolism	Energy metabolism	5	239	678	27651	0.00737463	0.700165	0.998638
										ko00740	Riboflavin metabolism	Metabolism	Metabolism of cofactors and vitamins	2	239	100	27651	0.02	0.214187	0.998638
										ko00760	Nicotinate and nicotinamide metabolism	Metabolism	Metabolism of cofactors and vitamins	2	239	107	27651	0.0186916	0.236439	0.998638
										ko00860	Porphyrin and chlorophyll metabolism	Metabolism	Metabolism of cofactors and vitamins	1	239	291	27651	0.00343643	0.9211	0.998638
										ko00900	Terpenoid backbone biosynthesis	Metabolism	Metabolism of terpenoids and polyketides	1	239	226	27651	0.00442478	0.860539	0.998638
										ko00905	Brassinosteroid biosynthesis	Metabolism	Metabolism of terpenoids and polyketides	1	239	36	27651	0.0277778	0.268542	0.998638
										ko00906	Carotenoid biosynthesis	Metabolism	Metabolism of terpenoids and polyketides	1	239	170	27651	0.00588235	0.772435	0.998638
										ko00908	Zeatin biosynthesis	Metabolism	Metabolism of terpenoids and polyketides	1	239	63	27651	0.015873	0.421618	0.998638
										ko00909	Sesquiterpenoid and triterpenoid biosynthesis	Metabolism	Metabolism of terpenoids and polyketides	1	239	151	27651	0.00662252	0.731369	0.998638
										ko00920	Sulfur metabolism	Metabolism	Energy metabolism	2	239	158	27651	0.0126582	0.397167	0.998638
										ko00940	Phenylpropanoid biosynthesis	Metabolism	Biosynthesis of other secondary metabolites	12	239	1405	27651	0.00854093	0.558707	0.998638
										ko00945	Stilbenoid, diarylheptanoid and gingerol biosynthesis	Metabolism	Biosynthesis of other secondary metabolites	2	239	132	27651	0.0151515	0.316265	0.998638
										ko00950	Isoquinoline alkaloid biosynthesis	Metabolism	Biosynthesis of other secondary metabolites	1	239	120	27651	0.00833333	0.647949	0.998638
										ko00960	Tropane, piperidine and pyridine alkaloid biosynthesis	Metabolism	Biosynthesis of other secondary metabolites	1	239	105	27651	0.00952381	0.598775	0.998638
										ko00970	Aminoacyl-tRNA biosynthesis	Genetic Information Processing	Translation	1	239	276	27651	0.00362319	0.910006	0.998638
										ko01040	Biosynthesis of unsaturated fatty acids	Metabolism	Lipid metabolism	2	239	113	27651	0.0176991	0.25561	0.998638
										ko01200	Carbon metabolism	Metabolism	Global and overview maps	12	239	1509	27651	0.00795229	0.657879	0.998638
										ko01210	2-Oxocarboxylic acid metabolism	Metabolism	Global and overview maps	3	239	287	27651	0.010453	0.452392	0.998638
										ko01212	Fatty acid metabolism	Metabolism	Global and overview maps	5	239	389	27651	0.0128535	0.24747	0.998638
										ko01230	Biosynthesis of amino acids	Metabolism	Global and overview maps	16	239	1495	27651	0.0107023	0.223585	0.998638
										ko02010	ABC transporters	Environmental Information Processing	Membrane transport	5	239	1061	27651	0.00471254	0.954227	0.998638
										ko03008	Ribosome biogenesis in eukaryotes	Genetic Information Processing	Translation	3	239	468	27651	0.00641026	0.772197	0.998638
										ko03010	Ribosome	Genetic Information Processing	Translation	7	239	1912	27651	0.00366109	0.997877	0.998638
										ko03013	RNA transport	Genetic Information Processing	Translation	14	239	2061	27651	0.00679282	0.858681	0.998638
										ko03015	mRNA surveillance pathway	Genetic Information Processing	Translation	8	239	1472	27651	0.00543478	0.943299	0.998638
										ko03018	RNA degradation	Genetic Information Processing	Folding, sorting and degradation	6	239	771	27651	0.0077821	0.658654	0.998638
										ko03020	RNA polymerase	Genetic Information Processing	Transcription	3	239	498	27651	0.0060241	0.807059	0.998638
										ko03030	DNA replication	Genetic Information Processing	Replication and repair	2	239	716	27651	0.0027933	0.986363	0.998638
										ko03040	Spliceosome	Genetic Information Processing	Transcription	11	239	1064	27651	0.0103383	0.315174	0.998638
										ko03050	Proteasome	Genetic Information Processing	Folding, sorting and degradation	3	239	274	27651	0.0109489	0.42288	0.998638
										ko03060	Protein export	Genetic Information Processing	Folding, sorting and degradation	1	239	181	27651	0.00552486	0.793287	0.998638
										ko03410	Base excision repair	Genetic Information Processing	Replication and repair	1	239	336	27651	0.00297619	0.946854	0.998638
										ko03420	Nucleotide excision repair	Genetic Information Processing	Replication and repair	3	239	702	27651	0.0042735	0.943921	0.998638
										ko03430	Mismatch repair	Genetic Information Processing	Replication and repair	4	239	619	27651	0.00646204	0.785198	0.998638
										ko03440	Homologous recombination	Genetic Information Processing	Replication and repair	3	239	678	27651	0.00442478	0.934619	0.998638
										ko04016	MAPK signaling pathway - plant	Environmental Information Processing	Signal transduction	13	239	1428	27651	0.00910364	0.464352	0.998638
										ko04070	Phosphatidylinositol signaling system	Environmental Information Processing	Signal transduction	2	239	313	27651	0.00638978	0.755404	0.998638
										ko04120	Ubiquitin mediated proteolysis	Genetic Information Processing	Folding, sorting and degradation	6	239	611	27651	0.00981997	0.433986	0.998638
										ko04130	SNARE interactions in vesicular transport	Genetic Information Processing	Folding, sorting and degradation	1	239	147	27651	0.00680272	0.721825	0.998638
										ko04141	Protein processing in endoplasmic reticulum	Genetic Information Processing	Folding, sorting and degradation	5	239	1623	27651	0.00308071	0.998638	0.998638
										ko04144	Endocytosis	Cellular Processes	Transport and catabolism	14	239	1391	27651	0.0100647	0.31769	0.998638
										ko04145	Phagosome	Cellular Processes	Transport and catabolism	3	239	554	27651	0.00541516	0.860189	0.998638
										ko04626	Plant-pathogen interaction	Organismal Systems	Environmental adaptation	14	239	1663	27651	0.00841852	0.579623	0.998638
										ko04712	Circadian rhythm - plant	Organismal Systems	Environmental adaptation	4	239	445	27651	0.00898876	0.538076	0.998638
