# Supplementary material for: Transcriptional networks orchestrating red and pink testa color in peanut
Source: BMC Plant Biol. 2023 Jan 19;23:44. doi: 10.1186/s12870-023-04041-0 (PMC9850581; doi:10.1186/s12870-023-04041-0)
Supplement: Supplementary file 7 — Additional file 7: Table S6. DEGS distribution into different KEGG pathways between Y9102-vs-ZH12 testa peanuts. [file 12870_2023_4041_MOESM7_ESM.xlsx]

## Sheet: Sheet1
										Table S6: DEGS distribution into different KEGG pathways between Y9102-vs-ZH12 testa peanuts
									Pathway ID	Pathway Name	Level 1	Level 2	Term Candidate Gene Num	Total Candidate Gene Num	Term Gene Num	Total Gene Num	Rich Ratio	P value	Q value
									ko00750	Vitamin B6 metabolism	Metabolism	Metabolism of cofactors and vitamins	15	1124	63	27651	0.238095	2.43597e-08	3.19111e-06
									ko00531	Glycosaminoglycan degradation	Metabolism	Glycan biosynthesis and metabolism	22	1124	205	27651	0.107317	3.45673e-05	0.00226416
									ko00604	Glycosphingolipid biosynthesis - ganglio series	Metabolism	Glycan biosynthesis and metabolism	18	1124	156	27651	0.115385	6.79258e-05	0.00296609
									ko00511	Other glycan degradation	Metabolism	Glycan biosynthesis and metabolism	30	1124	365	27651	0.0821918	0.000227731	0.00618421
									ko00600	Sphingolipid metabolism	Metabolism	Lipid metabolism	27	1124	315	27651	0.0857143	0.000236038	0.00618421
									ko00904	Diterpenoid biosynthesis	Metabolism	Metabolism of terpenoids and polyketides	14	1124	161	27651	0.0869565	0.00616652	0.134636
									ko00450	Selenocompound metabolism	Metabolism	Metabolism of other amino acids	10	1124	101	27651	0.0990099	0.00804286	0.150516
									ko00052	Galactose metabolism	Metabolism	Carbohydrate metabolism	31	1124	505	27651	0.0613861	0.0155982	0.227041
									ko00941	Flavonoid biosynthesis	Metabolism	Biosynthesis of other secondary metabolites	22	1124	327	27651	0.0672783	0.0150186	0.227041
									ko00480	Glutathione metabolism	Metabolism	Metabolism of other amino acids	24	1124	382	27651	0.0628272	0.0240576	0.315154
									ko00500	Starch and sucrose metabolism	Metabolism	Carbohydrate metabolism	62	1124	1222	27651	0.0507365	0.043233	0.377568
									ko00908	Zeatin biosynthesis	Metabolism	Metabolism of terpenoids and polyketides	6	1124	63	27651	0.0952381	0.0424558	0.377568
									ko01040	Biosynthesis of unsaturated fatty acids	Metabolism	Lipid metabolism	9	1124	113	27651	0.079646	0.0409293	0.377568
									ko04016	MAPK signaling pathway - plant	Environmental Information Processing	Signal transduction	72	1124	1428	27651	0.0504202	0.0351327	0.377568
									ko04712	Circadian rhythm - plant	Organismal Systems	Environmental adaptation	26	1124	445	27651	0.058427	0.0419792	0.377568
									ko03040	Spliceosome	Genetic Information Processing	Transcription	54	1124	1064	27651	0.0507519	0.0558695	0.457431
									ko00380	Tryptophan metabolism	Metabolism	Amino acid metabolism	17	1124	277	27651	0.0613718	0.0610583	0.463618
									ko04075	Plant hormone signal transduction	Environmental Information Processing	Signal transduction	74	1124	1523	27651	0.0485883	0.0637033	0.463618
									ko00790	Folate biosynthesis	Metabolism	Metabolism of cofactors and vitamins	8	1124	109	27651	0.0733945	0.0763726	0.526569
									ko00945	Stilbenoid, diarylheptanoid and gingerol biosynthesis	Metabolism	Biosynthesis of other secondary metabolites	9	1124	132	27651	0.0681818	0.0897328	0.534318
									ko04120	Ubiquitin mediated proteolysis	Genetic Information Processing	Folding, sorting and degradation	32	1124	611	27651	0.0523732	0.0873327	0.534318
									ko04626	Plant-pathogen interaction	Organismal Systems	Environmental adaptation	79	1124	1663	27651	0.0475045	0.0835804	0.534318
									ko00561	Glycerolipid metabolism	Metabolism	Lipid metabolism	27	1124	518	27651	0.0521236	0.113194	0.644715
									ko00250	Alanine, aspartate and glutamate metabolism	Metabolism	Amino acid metabolism	12	1124	209	27651	0.0574163	0.145695	0.765715
									ko00943	Isoflavonoid biosynthesis	Metabolism	Biosynthesis of other secondary metabolites	8	1124	127	27651	0.0629921	0.146129	0.765715
									ko00062	Fatty acid elongation	Metabolism	Lipid metabolism	10	1124	177	27651	0.0564972	0.185127	0.89107
									ko00232	Caffeine metabolism	Metabolism	Biosynthesis of other secondary metabolites	2	1124	20	27651	0.1	0.194377	0.89107
									ko00330	Arginine and proline metabolism	Metabolism	Amino acid metabolism	15	1124	284	27651	0.0528169	0.183069	0.89107
									ko00860	Porphyrin and chlorophyll metabolism	Metabolism	Metabolism of cofactors and vitamins	15	1124	291	27651	0.0515464	0.207692	0.89107
									ko00900	Terpenoid backbone biosynthesis	Metabolism	Metabolism of terpenoids and polyketides	12	1124	226	27651	0.0530973	0.210864	0.89107
									ko04136	Autophagy - other	Cellular Processes	Transport and catabolism	8	1124	139	27651	0.057554	0.205338	0.89107
									ko00965	Betalain biosynthesis	Metabolism	Biosynthesis of other secondary metabolites	4	1124	59	27651	0.0677966	0.21811	0.892887
									ko00010	Glycolysis / Gluconeogenesis	Metabolism	Carbohydrate metabolism	24	1124	824	27651	0.0291262	0.968395	1
									ko00020	Citrate cycle (TCA cycle)	Metabolism	Carbohydrate metabolism	7	1124	232	27651	0.0301724	0.836357	1
									ko00030	Pentose phosphate pathway	Metabolism	Carbohydrate metabolism	12	1124	316	27651	0.0379747	0.636036	1
									ko00040	Pentose and glucuronate interconversions	Metabolism	Carbohydrate metabolism	27	1124	659	27651	0.0409712	0.511286	1
									ko00051	Fructose and mannose metabolism	Metabolism	Carbohydrate metabolism	7	1124	307	27651	0.0228013	0.96832	1
									ko00053	Ascorbate and aldarate metabolism	Metabolism	Carbohydrate metabolism	15	1124	378	27651	0.0396825	0.575046	1
									ko00061	Fatty acid biosynthesis	Metabolism	Lipid metabolism	6	1124	269	27651	0.0223048	0.96442	1
									ko00071	Fatty acid degradation	Metabolism	Lipid metabolism	13	1124	341	27651	0.0381232	0.632823	1
									ko00072	Synthesis and degradation of ketone bodies	Metabolism	Lipid metabolism	1	1124	33	27651	0.030303	0.745962	1
									ko00073	Cutin, suberine and wax biosynthesis	Metabolism	Lipid metabolism	5	1124	193	27651	0.0259067	0.896853	1
									ko00100	Steroid biosynthesis	Metabolism	Lipid metabolism	4	1124	351	27651	0.011396	0.999702	1
									ko00130	Ubiquinone and other terpenoid-quinone biosynthesis	Metabolism	Metabolism of cofactors and vitamins	11	1124	289	27651	0.0380623	0.630747	1
									ko00190	Oxidative phosphorylation	Metabolism	Energy metabolism	12	1124	788	27651	0.0152284	0.99999	1
									ko00195	Photosynthesis	Metabolism	Energy metabolism	5	1124	364	27651	0.0137363	0.999203	1
									ko00196	Photosynthesis - antenna proteins	Metabolism	Energy metabolism	1	1124	47	27651	0.0212766	0.858025	1
									ko00220	Arginine biosynthesis	Metabolism	Amino acid metabolism	4	1124	141	27651	0.0283688	0.829622	1
									ko00230	Purine metabolism	Metabolism	Nucleotide metabolism	14	1124	499	27651	0.0280561	0.9464	1
									ko00240	Pyrimidine metabolism	Metabolism	Nucleotide metabolism	12	1124	286	27651	0.041958	0.496894	1
									ko00260	Glycine, serine and threonine metabolism	Metabolism	Amino acid metabolism	12	1124	419	27651	0.0286396	0.922377	1
									ko00261	Monobactam biosynthesis	Metabolism	Biosynthesis of other secondary metabolites	5	1124	165	27651	0.030303	0.805174	1
									ko00270	Cysteine and methionine metabolism	Metabolism	Amino acid metabolism	27	1124	687	27651	0.0393013	0.599639	1
									ko00280	Valine, leucine and isoleucine degradation	Metabolism	Amino acid metabolism	12	1124	265	27651	0.045283	0.392807	1
									ko00290	Valine, leucine and isoleucine biosynthesis	Metabolism	Amino acid metabolism	6	1124	110	27651	0.0545455	0.290089	1
									ko00300	Lysine biosynthesis	Metabolism	Amino acid metabolism	6	1124	172	27651	0.0348837	0.70432	1
									ko00310	Lysine degradation	Metabolism	Amino acid metabolism	6	1124	258	27651	0.0232558	0.953265	1
									ko00340	Histidine metabolism	Metabolism	Amino acid metabolism	4	1124	119	27651	0.0336134	0.717674	1
									ko00350	Tyrosine metabolism	Metabolism	Amino acid metabolism	7	1124	285	27651	0.0245614	0.946863	1
									ko00360	Phenylalanine metabolism	Metabolism	Amino acid metabolism	10	1124	274	27651	0.0364964	0.680101	1
									ko00400	Phenylalanine, tyrosine and tryptophan biosynthesis	Metabolism	Amino acid metabolism	5	1124	244	27651	0.0204918	0.97203	1
									ko00402	Benzoxazinoid biosynthesis	Metabolism	Biosynthesis of other secondary metabolites	3	1124	61	27651	0.0491803	0.453632	1
									ko00410	beta-Alanine metabolism	Metabolism	Metabolism of other amino acids	6	1124	164	27651	0.0365854	0.660221	1
									ko00430	Taurine and hypotaurine metabolism	Metabolism	Metabolism of other amino acids	1	1124	47	27651	0.0212766	0.858025	1
									ko00440	Phosphonate and phosphinate metabolism	Metabolism	Metabolism of other amino acids	3	1124	48	27651	0.0625	0.309773	1
									ko00460	Cyanoamino acid metabolism	Metabolism	Metabolism of other amino acids	17	1124	542	27651	0.0313653	0.89151	1
									ko00510	N-Glycan biosynthesis	Metabolism	Glycan biosynthesis and metabolism	5	1124	602	27651	0.00830565	1	1
									ko00514	Other types of O-glycan biosynthesis	Metabolism	Glycan biosynthesis and metabolism	3	1124	107	27651	0.0280374	0.815241	1
									ko00520	Amino sugar and nucleotide sugar metabolism	Metabolism	Carbohydrate metabolism	28	1124	722	27651	0.0387812	0.628718	1
									ko00562	Inositol phosphate metabolism	Metabolism	Carbohydrate metabolism	13	1124	413	27651	0.031477	0.86117	1
									ko00563	Glycosylphosphatidylinositol (GPI)-anchor biosynthesis	Metabolism	Glycan biosynthesis and metabolism	10	1124	617	27651	0.0162075	0.999852	1
									ko00564	Glycerophospholipid metabolism	Metabolism	Lipid metabolism	20	1124	434	27651	0.0460829	0.314227	1
									ko00565	Ether lipid metabolism	Metabolism	Lipid metabolism	9	1124	214	27651	0.0420561	0.506402	1
									ko00590	Arachidonic acid metabolism	Metabolism	Lipid metabolism	6	1124	112	27651	0.0535714	0.304294	1
									ko00591	Linoleic acid metabolism	Metabolism	Lipid metabolism	5	1124	89	27651	0.0561798	0.295271	1
									ko00592	alpha-Linolenic acid metabolism	Metabolism	Lipid metabolism	6	1124	222	27651	0.027027	0.891688	1
									ko00603	Glycosphingolipid biosynthesis - globo and isoglobo series	Metabolism	Glycan biosynthesis and metabolism	3	1124	46	27651	0.0652174	0.287339	1
									ko00620	Pyruvate metabolism	Metabolism	Carbohydrate metabolism	12	1124	491	27651	0.0244399	0.980914	1
									ko00630	Glyoxylate and dicarboxylate metabolism	Metabolism	Carbohydrate metabolism	9	1124	373	27651	0.0241287	0.969027	1
									ko00640	Propanoate metabolism	Metabolism	Carbohydrate metabolism	4	1124	154	27651	0.025974	0.876466	1
									ko00650	Butanoate metabolism	Metabolism	Carbohydrate metabolism	4	1124	91	27651	0.043956	0.508921	1
									ko00660	C5-Branched dibasic acid metabolism	Metabolism	Carbohydrate metabolism	2	1124	38	27651	0.0526316	0.460855	1
									ko00670	One carbon pool by folate	Metabolism	Metabolism of cofactors and vitamins	2	1124	95	27651	0.0210526	0.90289	1
									ko00710	Carbon fixation in photosynthetic organisms	Metabolism	Energy metabolism	18	1124	678	27651	0.0265487	0.981429	1
									ko00730	Thiamine metabolism	Metabolism	Metabolism of cofactors and vitamins	1	1124	81	27651	0.0123457	0.965486	1
									ko00740	Riboflavin metabolism	Metabolism	Metabolism of cofactors and vitamins	3	1124	100	27651	0.03	0.777836	1
									ko00760	Nicotinate and nicotinamide metabolism	Metabolism	Metabolism of cofactors and vitamins	5	1124	107	27651	0.046729	0.440615	1
									ko00770	Pantothenate and CoA biosynthesis	Metabolism	Metabolism of cofactors and vitamins	7	1124	184	27651	0.0380435	0.623937	1
									ko00780	Biotin metabolism	Metabolism	Metabolism of cofactors and vitamins	4	1124	139	27651	0.028777	0.821236	1
									ko00902	Monoterpenoid biosynthesis	Metabolism	Metabolism of terpenoids and polyketides	1	1124	47	27651	0.0212766	0.858025	1
									ko00903	Limonene and pinene degradation	Metabolism	Metabolism of terpenoids and polyketides	2	1124	44	27651	0.0454545	0.538833	1
									ko00905	Brassinosteroid biosynthesis	Metabolism	Metabolism of terpenoids and polyketides	2	1124	36	27651	0.0555556	0.43319	1
									ko00906	Carotenoid biosynthesis	Metabolism	Metabolism of terpenoids and polyketides	2	1124	170	27651	0.0117647	0.993034	1
									ko00909	Sesquiterpenoid and triterpenoid biosynthesis	Metabolism	Metabolism of terpenoids and polyketides	3	1124	151	27651	0.0198675	0.947778	1
									ko00910	Nitrogen metabolism	Metabolism	Energy metabolism	2	1124	139	27651	0.0143885	0.97869	1
									ko00920	Sulfur metabolism	Metabolism	Energy metabolism	8	1124	158	27651	0.0506329	0.313919	1
									ko00940	Phenylpropanoid biosynthesis	Metabolism	Biosynthesis of other secondary metabolites	50	1124	1405	27651	0.0355872	0.855086	1
									ko00942	Anthocyanin biosynthesis	Metabolism	Biosynthesis of other secondary metabolites	2	1124	29	27651	0.0689655	0.331052	1
									ko00944	Flavone and flavonol biosynthesis	Metabolism	Biosynthesis of other secondary metabolites	2	1124	126	27651	0.015873	0.966301	1
									ko00950	Isoquinoline alkaloid biosynthesis	Metabolism	Biosynthesis of other secondary metabolites	3	1124	120	27651	0.025	0.870593	1
									ko00960	Tropane, piperidine and pyridine alkaloid biosynthesis	Metabolism	Biosynthesis of other secondary metabolites	3	1124	105	27651	0.0285714	0.805138	1
									ko00970	Aminoacyl-tRNA biosynthesis	Genetic Information Processing	Translation	7	1124	276	27651	0.0253623	0.934854	1
									ko01200	Carbon metabolism	Metabolism	Global and overview maps	48	1124	1509	27651	0.0318091	0.971687	1
									ko01210	2-Oxocarboxylic acid metabolism	Metabolism	Global and overview maps	11	1124	287	27651	0.0383275	0.621642	1
									ko01212	Fatty acid metabolism	Metabolism	Global and overview maps	11	1124	389	27651	0.0282776	0.921798	1
									ko01230	Biosynthesis of amino acids	Metabolism	Global and overview maps	51	1124	1495	27651	0.0341137	0.919535	1
									ko02010	ABC transporters	Environmental Information Processing	Membrane transport	29	1124	1061	27651	0.0273327	0.992597	1
									ko03008	Ribosome biogenesis in eukaryotes	Genetic Information Processing	Translation	19	1124	468	27651	0.0405983	0.53542	1
									ko03010	Ribosome	Genetic Information Processing	Translation	44	1124	1912	27651	0.0230126	0.999995	1
									ko03013	RNA transport	Genetic Information Processing	Translation	57	1124	2061	27651	0.0276565	0.999556	1
									ko03015	mRNA surveillance pathway	Genetic Information Processing	Translation	35	1124	1472	27651	0.0237772	0.999887	1
									ko03018	RNA degradation	Genetic Information Processing	Folding, sorting and degradation	33	1124	771	27651	0.0428016	0.405217	1
									ko03020	RNA polymerase	Genetic Information Processing	Transcription	14	1124	498	27651	0.0281124	0.945441	1
									ko03022	Basal transcription factors	Genetic Information Processing	Transcription	8	1124	202	27651	0.039604	0.580125	1
									ko03030	DNA replication	Genetic Information Processing	Replication and repair	15	1124	716	27651	0.0209497	0.998867	1
									ko03050	Proteasome	Genetic Information Processing	Folding, sorting and degradation	13	1124	274	27651	0.0474453	0.323966	1
									ko03060	Protein export	Genetic Information Processing	Folding, sorting and degradation	3	1124	181	27651	0.0165746	0.979551	1
									ko03410	Base excision repair	Genetic Information Processing	Replication and repair	10	1124	336	27651	0.0297619	0.880014	1
									ko03420	Nucleotide excision repair	Genetic Information Processing	Replication and repair	17	1124	702	27651	0.0242165	0.993574	1
									ko03430	Mismatch repair	Genetic Information Processing	Replication and repair	19	1124	619	27651	0.0306947	0.919759	1
									ko03440	Homologous recombination	Genetic Information Processing	Replication and repair	17	1124	678	27651	0.0250737	0.989621	1
									ko03450	Non-homologous end-joining	Genetic Information Processing	Replication and repair	2	1124	33	27651	0.0606061	0.390318	1
									ko04070	Phosphatidylinositol signaling system	Environmental Information Processing	Signal transduction	10	1124	313	27651	0.0319489	0.822159	1
									ko04122	Sulfur relay system	Genetic Information Processing	Folding, sorting and degradation	1	1124	26	27651	0.0384615	0.660224	1
									ko04130	SNARE interactions in vesicular transport	Genetic Information Processing	Folding, sorting and degradation	3	1124	147	27651	0.0204082	0.941059	1
									ko04141	Protein processing in endoplasmic reticulum	Genetic Information Processing	Folding, sorting and degradation	34	1124	1623	27651	0.0209489	0.999998	1
									ko04144	Endocytosis	Cellular Processes	Transport and catabolism	48	1124	1391	27651	0.0345075	0.89846	1
									ko04145	Phagosome	Cellular Processes	Transport and catabolism	15	1124	554	27651	0.0270758	0.965892	1
									ko04146	Peroxisome	Cellular Processes	Transport and catabolism	13	1124	478	27651	0.0271967	0.954422	1
