# Supplementary material for: Transcriptional networks orchestrating red and pink testa color in peanut
Source: BMC Plant Biol. 2023 Jan 19;23:44. doi: 10.1186/s12870-023-04041-0 (PMC9850581; doi:10.1186/s12870-023-04041-0)
Supplement: Supplementary file 8 — Additional file 8: Table S7. KEGG pathway enrichment of DEGs involved in phenylpropanoid and flavonoid/anthocyanin biosynthetic pathways. [file 12870_2023_4041_MOESM8_ESM.xlsx]

## Sheet: Sheet1
					Table S7: KEGG pathway enrichment of DEGs involved in phenylpropanoid and flavonoid/anthocyanin biosynthetic pathways
					kegg ID & description	Nr annotation	putative enzyme encoding-gene
					K13065//shikimate O-hydroxycinnamoyltransferase [EC:2.3.1.133]+ko01100//Metabolic pathways+ko01110//Biosynthesis of secondary metabolites+ko00940//Phenylpropanoid biosynthesis+ko00941//Flavonoid biosynthesis+ko00945//Stilbenoid, diarylheptanoid and gingerol biosynthesis	XP_025668308.1|7.0e-263|protein ECERIFERUM 2-like [Arachis hypogaea]	HCT
					K05278//flavonol synthase [EC:1.14.20.6]+ko01100//Metabolic pathways+ko01110//Biosynthesis of secondary metabolites+ko00941//Flavonoid biosynthesis	BAF49296.1|2.0e-167|flavonol synthase [Clitoria ternatea]	F3H
					K06901//putative MFS transporter, AGZA family, xanthine/uracil permease;K05278//flavonol synthase [EC:1.14.20.6]+ko01100//Metabolic pathways+ko01110//Biosynthesis of secondary metabolites+ko00941//Flavonoid biosynthesis	XP_025627654.1|5.0e-185|2-oxoglutarate-Fe(II) type oxidoreductase hxnY-like [Arachis hypogaea]	F3H
					K01859//chalcone isomerase [EC:5.5.1.6]+ko01100//Metabolic pathways+ko01110//Biosynthesis of secondary metabolites+ko00941//Flavonoid biosynthesis	XP_016174543.1|2.6e-89|chalcone--flavonone isomerase 1B-1 [Arachis ipaensis]	chalcone isomerase
					K05658//ATP-binding cassette, subfamily B (MDR/TAP), member 1 [EC:7.6.2.2]+ko02010//ABC transporters;K05277//anthocyanidin synthase [EC:1.14.20.4]+ko01100//Metabolic pathways+ko01110//Biosynthesis of secondary metabolites+ko00941//Flavonoid biosynthesis	XP_025691523.1|1.5e-196|protein SRG1-like isoform X2 [Arachis hypogaea]	anthocyanidin synthase
					K13065//shikimate O-hydroxycinnamoyltransferase [EC:2.3.1.133]+ko01100//Metabolic pathways+ko01110//Biosynthesis of secondary metabolites+ko00940//Phenylpropanoid biosynthesis+ko00941//Flavonoid biosynthesis+ko00945//Stilbenoid, diarylheptanoid and gingerol biosynthesis	XP_016183761.1|4.7e-289|spermidine hydroxycinnamoyl transferase [Arachis ipaensis]	HCT
					K00660//chalcone synthase [EC:2.3.1.74]+ko04712//Circadian rhythm - plant+ko01100//Metabolic pathways+ko01110//Biosynthesis of secondary metabolites+ko00941//Flavonoid biosynthesis	AHB50476.1|9.4e-197|putative stilbene synthase [Arachis hypogaea]	CHS
					K13265//vestitone reductase [EC:1.1.1.348]+ko01110//Biosynthesis of secondary metabolites+ko00943//Isoflavonoid biosynthesis;K13082//bifunctional dihydroflavonol 4-reductase/flavanone 4-reductase [EC:1.1.1.219 1.1.1.234]+ko01100//Metabolic pathways+ko01110//Biosynthesis of secondary metabolites+ko00941//Flavonoid biosynthesis	XP_016184199.1|1.0e-19|vestitone reductase [Arachis ipaensis]	DFR
					K05658//ATP-binding cassette, subfamily B (MDR/TAP), member 1 [EC:7.6.2.2]+ko02010//ABC transporters;K05278//flavonol synthase [EC:1.14.20.6]+ko01100//Metabolic pathways+ko01110//Biosynthesis of secondary metabolites+ko00941//Flavonoid biosynthesis;K05658//ATP-binding cassette, subfamily B (MDR/TAP), member 1 [EC:7.6.2.2]+ko02010//ABC transporters;K05277//anthocyanidin synthase [EC:1.14.20.4]+ko0…	XP_025610769.1|8.5e-205|protein SRG1-like [Arachis hypogaea]	anthocyanidin synthase
					K05278//flavonol synthase [EC:1.14.20.6]+ko01100//Metabolic pathways+ko01110//Biosynthesis of secondary metabolites+ko00941//Flavonoid biosynthesis	BAF49296.1|7.6e-170|flavonol synthase [Clitoria ternatea]	F3H
					K22950//acylphloroglucinol glucosyltransferase [EC:2.4.1.358];K03809//NAD(P)H dehydrogenase (quinone) [EC:1.6.5.2]+ko00130//Ubiquinone and other terpenoid-quinone biosynthesis+ko01100//Metabolic pathways+ko01110//Biosynthesis of secondary metabolites;K08237//hydroquinone glucosyltransferase [EC:2.4.1.218];K22845//phlorizin synthase [EC:2.4.1.357]+ko01110//Biosynthesis of secondary metabolites+ko0…	XP_016166200.1|9.5e-271|UDP-glycosyltransferase 71K1 [Arachis ipaensis]	UDP-glycosyltransferase
					K05277//anthocyanidin synthase [EC:1.14.20.4]+ko01100//Metabolic pathways+ko01110//Biosynthesis of secondary metabolites+ko00941//Flavonoid biosynthesis	XP_015950256.1|4.7e-217|probable 2-oxoglutarate-dependent dioxygenase At5g05600 [Arachis duranensis]	anthocyanidin synthase
					K05277//anthocyanidin synthase [EC:1.14.20.4]+ko01100//Metabolic pathways+ko01110//Biosynthesis of secondary metabolites+ko00941//Flavonoid biosynthesis	XP_016183946.1|1.8e-219|probable 2-oxoglutarate-dependent dioxygenase At5g05600 [Arachis ipaensis]	anthocyanidin synthase
					K11296//high mobility group protein B3;K10802//high mobility group protein B1+ko03410//Base excision repair;K01772//protoporphyrin/coproporphyrin ferrochelatase [EC:4.99.1.1 4.99.1.9]+ko00860//Porphyrin and chlorophyll metabolism+ko01100//Metabolic pathways+ko01110//Biosynthesis of secondary metabolites;K01772//protoporphyrin/coproporphyrin ferrochelatase [EC:4.99.1.1 4.99.1.9]+ko00860//Porphyrin…	XP_020977256.1|3.6e-43|cinnamoyl-CoA reductase 1-like [Arachis ipaensis]	anthocyanidin reductase
					K05278//flavonol synthase [EC:1.14.20.6]+ko01100//Metabolic pathways+ko01110//Biosynthesis of secondary metabolites+ko00941//Flavonoid biosynthesis	XP_025625855.1|9.3e-213|probable 2-oxoglutarate-dependent dioxygenase At5g05600 [Arachis hypogaea]	F3H
					K13065//shikimate O-hydroxycinnamoyltransferase [EC:2.3.1.133]+ko01100//Metabolic pathways+ko01110//Biosynthesis of secondary metabolites+ko00940//Phenylpropanoid biosynthesis+ko00941//Flavonoid biosynthesis+ko00945//Stilbenoid, diarylheptanoid and gingerol biosynthesis	XP_025622396.1|1.3e-245|vinorine synthase-like [Arachis hypogaea]	HCT
					K13065//shikimate O-hydroxycinnamoyltransferase [EC:2.3.1.133]+ko01100//Metabolic pathways+ko01110//Biosynthesis of secondary metabolites+ko00940//Phenylpropanoid biosynthesis+ko00941//Flavonoid biosynthesis+ko00945//Stilbenoid, diarylheptanoid and gingerol biosynthesis	XP_025610433.1|9.2e-263|protein ECERIFERUM 2-like [Arachis hypogaea]	HCT
					K05658//ATP-binding cassette, subfamily B (MDR/TAP), member 1 [EC:7.6.2.2]+ko02010//ABC transporters;K05278//flavonol synthase [EC:1.14.20.6]+ko01100//Metabolic pathways+ko01110//Biosynthesis of secondary metabolites+ko00941//Flavonoid biosynthesis	XP_025691527.1|4.4e-178|uncharacterized protein LOC112792484 [Arachis hypogaea]	F3H
					K13065//shikimate O-hydroxycinnamoyltransferase [EC:2.3.1.133]+ko01100//Metabolic pathways+ko01110//Biosynthesis of secondary metabolites+ko00940//Phenylpropanoid biosynthesis+ko00941//Flavonoid biosynthesis+ko00945//Stilbenoid, diarylheptanoid and gingerol biosynthesis	XP_016191134.1|4.6e-251|deacetylvindoline O-acetyltransferase [Arachis ipaensis]	HCT
					K22845//phlorizin synthase [EC:2.4.1.357]+ko01110//Biosynthesis of secondary metabolites+ko00941//Flavonoid biosynthesis	XP_025656965.1|3.4e-187|UDP-glycosyltransferase 1-like [Arachis hypogaea]	UDP-glycosyltransferase
					K13065//shikimate O-hydroxycinnamoyltransferase [EC:2.3.1.133]+ko01100//Metabolic pathways+ko01110//Biosynthesis of secondary metabolites+ko00940//Phenylpropanoid biosynthesis+ko00941//Flavonoid biosynthesis+ko00945//Stilbenoid, diarylheptanoid and gingerol biosynthesis	XP_016205435.1|1.2e-165|rosmarinate synthase [Arachis ipaensis]	HCT
					K00660//chalcone synthase [EC:2.3.1.74]+ko04712//Circadian rhythm - plant+ko01100//Metabolic pathways+ko01110//Biosynthesis of secondary metabolites+ko00941//Flavonoid biosynthesis	XP_015971059.1|8.7e-222|type III polyketide synthase A [Arachis duranensis]	CHS
					K13065//shikimate O-hydroxycinnamoyltransferase [EC:2.3.1.133]+ko01100//Metabolic pathways+ko01110//Biosynthesis of secondary metabolites+ko00940//Phenylpropanoid biosynthesis+ko00941//Flavonoid biosynthesis+ko00945//Stilbenoid, diarylheptanoid and gingerol biosynthesis;K13065//shikimate O-hydroxycinnamoyltransferase [EC:2.3.1.133]+ko01100//Metabolic pathways+ko01110//Biosynthesis of secondary me…	XP_025618212.1|5.8e-263|spermidine hydroxycinnamoyl transferase-like isoform X1 [Arachis hypogaea]	HCT
					K10775//phenylalanine ammonia-lyase [EC:4.3.1.24]+ko01100//Metabolic pathways+ko01110//Biosynthesis of secondary metabolites+ko00940//Phenylpropanoid biosynthesis+ko00360//Phenylalanine metabolism	ADY02661.1|3.1e-61|phenylalanine ammonia lyase, partial [Parrya nudicaulis]	PAL
					K13082//bifunctional dihydroflavonol 4-reductase/flavanone 4-reductase [EC:1.1.1.219 1.1.1.234]+ko01100//Metabolic pathways+ko01110//Biosynthesis of secondary metabolites+ko00941//Flavonoid biosynthesis	XP_025607207.1|1.7e-202|dihydroflavonol 4-reductase [Arachis hypogaea]	DFR
