# Supplementary material for: Transcriptional networks orchestrating red and pink testa color in peanut
Source: BMC Plant Biol. 2023 Jan 19;23:44. doi: 10.1186/s12870-023-04041-0 (PMC9850581; doi:10.1186/s12870-023-04041-0)
Supplement: Supplementary file 9 — Additional file 9: Table S8. KEGG pathway enrichment of DEGS involved in iso-flavonoid pathway. [file 12870_2023_4041_MOESM9_ESM.xlsx]

## Sheet: Sheet1
							Table S8: KEGG pathway enrichment of DEGS involved in iso-flavonoid pathway
							kegg ID & description	Nr annotation	putative enzyme encoding-gene
							K13260//isoflavone/4'-methoxyisoflavone 2'-hydroxylase [EC:1.14.14.90 1.14.14.89]+ko01110//Biosynthesis of secondary metabolites+ko00943//Isoflavonoid biosynthesis	XP_016201683.1|3.1e-299|cytochrome P450 81E8 [Arachis ipaensis]	isoflavone 2'-hydroxylase
							K13265//vestitone reductase [EC:1.1.1.348]+ko01110//Biosynthesis of secondary metabolites+ko00943//Isoflavonoid biosynthesis;K13082//bifunctional dihydroflavonol 4-reductase/flavanone 4-reductase [EC:1.1.1.219 1.1.1.234]+ko01100//Metabolic pathways+ko01110//Biosynthesis of secondary metabolites+ko00941//Flavonoid biosynthesis	XP_016184199.1|1.0e-19|vestitone reductase [Arachis ipaensis]	flavanone 4-reductase
							K13260//isoflavone/4'-methoxyisoflavone 2'-hydroxylase [EC:1.14.14.90 1.14.14.89]+ko01110//Biosynthesis of secondary metabolites+ko00943//Isoflavonoid biosynthesis	XP_016191270.1|6.3e-292|isoflavone 2'-hydroxylase [Arachis ipaensis]	isoflavone 2'-hydroxylase
							K15404//aldehyde decarbonylase [EC:4.1.99.5]+ko01110//Biosynthesis of secondary metabolites+ko00073//Cutin, suberine and wax biosynthesis	XP_016176371.1|9.3e-278|protein ECERIFERUM 1 isoform X2 [Arachis ipaensis]	aldehyde decarbonylase
							K20506//tuliposide A-converting enzyme [EC:4.2.99.22];K13258//2-hydroxyisoflavanone dehydratase [EC:4.2.1.105]+ko01110//Biosynthesis of secondary metabolites+ko00943//Isoflavonoid biosynthesis	XP_015934268.1|9.5e-193|probable carboxylesterase 2 [Arachis duranensis]	2-hydroxyisoflavanone dehydratase
							K13262//isoflavone-7-O-methyltransferase [EC:2.1.1.150]+ko00943//Isoflavonoid biosynthesis	XP_015962591.1|1.3e-49|isoflavone-7-O-methyltransferase 9-like [Arachis duranensis]	isoflavone-7-O-methyltransferase
							K13262//isoflavone-7-O-methyltransferase [EC:2.1.1.150]+ko00943//Isoflavonoid biosynthesis	XP_025617598.1|2.3e-213|isoflavone 7-O-methyltransferase-like [Arachis hypogaea]	isoflavone 7-O-methyltransferase
							K00512//steroid 17alpha-monooxygenase / 17alpha-hydroxyprogesterone deacetylase [EC:1.14.14.19 1.14.14.32]+ko01100//Metabolic pathways;K07408//cytochrome P450 family 1 subfamily A polypeptide 1 [EC:1.14.14.1]+ko00380//Tryptophan metabolism+ko01100//Metabolic pathways	XP_025669157.1|1.2e-276|licodione synthase-like [Arachis hypogaea]	isoflavone synthase
							K00512//steroid 17alpha-monooxygenase / 17alpha-hydroxyprogesterone deacetylase [EC:1.14.14.19 1.14.14.32]+ko01100//Metabolic pathways;K07408//cytochrome P450 family 1 subfamily A polypeptide 1 [EC:1.14.14.1]+ko00380//Tryptophan metabolism+ko01100//Metabolic pathways	XP_016193174.1|3.7e-295|licodione synthase-like [Arachis ipaensis]	isoflavone synthase
							K14595//abscisate beta-glucosyltransferase [EC:2.4.1.263]+ko00906//Carotenoid biosynthesis+ko01100//Metabolic pathways+ko01110//Biosynthesis of secondary metabolites;K13496//UDP-glucosyl transferase 73C [EC:2.4.1.-]	XP_025640111.1|2.1e-279|UDP-glucose flavonoid 3-O-glucosyltransferase 7-like [Arachis hypogaea]	glucosyltransferase
							K13496//UDP-glucosyl transferase 73C [EC:2.4.1.-];K22771//flavonol-3-O-L-rhamnoside-7-O-glucosyltransferase [EC:2.4.1.-]+ko00944//Flavone and flavonol biosynthesis	XP_016187174.1|1.7e-278|UDP-glycosyltransferase 89A2 [Arachis ipaensis]	glucosyl transferase
