# Supplementary material for: Transcriptional networks orchestrating red and pink testa color in peanut
Source: BMC Plant Biol. 2023 Jan 19;23:44. doi: 10.1186/s12870-023-04041-0 (PMC9850581; doi:10.1186/s12870-023-04041-0)
Supplement: Supplementary file 10 — Additional file 10: Table S9. Expression level of Transcription factors encoding genes in bulk pink-vs-bulk red and Y9102-vs-ZH12 testa peanuts. [file 12870_2023_4041_MOESM10_ESM.xlsx]

## Sheet: Sheet1
				Table S9: Expression level of Transcription factors encoding genes in bulk pink-vs-bulk red and Y9102-vs-ZH12 testa peanuts
								TF family	Gene name	Y9102-vs-ZH12 (Log2FC)	P-value	(Bulk Pink-vs-Bulk Red (Log2FC)	P-value	Nr Annotation
								MYB
									Arahy.P4FB71	2.16	0.0476	1.3	0.4123	XP_015935116.1|1.5e-108|transcription factor MYBS3-like [Arachis duranensis]
									Arahy.6ZYP5I	1.36893	0.0041	1.11	0.0047	XP_025610197.1|3.6e-170|transcription factor MYBS3-like [Arachis hypogaea]
									Arahy.H3HGUT	0.67	0.239	0.83	0.0375	XP_016176474.1|5.2e-166|myb-related protein Myb4 [Arachis ipaensis]
									Arahy.S8NMKG	0.82	0.0016	-0.01	0.9999	XP_016205675.1|6.8e-231|transcription repressor MYB6 [Arachis ipaensis]
									Arahy.12J3VU	2.3	9.92e-10	0.6	0.907	XP_025689501.1|1.4e-173|transcription repressor MYB6-like [Arachis hypogaea]
									Arahy.CZ6CK7	2.5	4.15e-07	1.31	0.0056	XP_025622742.1|1.4e-39|transcription factor MYB1-like [Arachis hypogaea]
									Arahy.WSM8QM	1.21	7.23e-06	0.17	0.9479	XP_025603865.1|1.9e-225|transcription factor MYB61-like [Arachis hypogaea]
									Arahy.QF6X98	1.39	8.24e-05	0.66	0.0325	XP_016196581.1|7.5e-141|transcription factor MYB8-like [Arachis ipaensis]
									Arahy.2BK3KU	1.444	1.19e-06	0.94	0.0012	XP_025649318.1|2.7e-186|transcription factor MYB41-like [Arachis hypogaea]
									Arahy.US2SKM	1.37	0.0013	0.81	0.0778	XP_016175211.1|3.6e-112|transcription repressor MYB5-like [Arachis ipaensis]
									Arahy.QI0PHV	1.06	0.0004	0.57	0.0988	XP_016177087.1|2.8e-175|transcription factor MYB61 [Arachis ipaensis]
									Arahy.WVAI17	-3.7	1.68e-10	-0.39	0.5161	XP_025649931.1|2.1e-203|myb-related protein 306-like [Arachis hypogaea]
									Arahy.9UC92R	-3.14	4.3e-06	-0.29	0.6208	XP_016194299.1|1.8e-276|transcription factor MYB35-like [Arachis ipaensis]
								WRKY	Arahy.Y7DSHF	1.27	3.26e-09	0.74	0.212	XP_015962734.1|0.0e+00|probable WRKY transcription factor 4 [Arachis duranensis]
									Arahy.SGU002	1.59	0.0001	0.85	0.3259	XP_020985075.1|7.1e-139|probable WRKY transcription factor 69 isoform X1 [Arachis duranensis]
									Arahy.W479GS	-1.61	0.2293	-2.05	0.0002	XP_016186444.1|3.5e-195|probable WRKY transcription factor 70 isoform X1 [Arachis ipaensis]
									Arahy.YMQ675	-2.53	3.26e-05	-1.18	0.334	XP_015970013.1|4.3e-27|WRKY transcription factor 44 [Arachis duranensis]
									Arahy.V3AFID	-6.73	5.59e-48	-0.59	0.9432	XP_016194312.1|0.0e+00|probable WRKY transcription factor 4 [Arachis ipaensis]
									Arahy.FP3Q5V	0.54	0.0127	-0.13	0.9432	XP_025688450.1|7.6e-187|probable WRKY transcription factor 11 [Arachis hypogaea]
									Arahy.431KH3	1.06	0.0002	0.4	0.9062	XP_025605078.1|3.1e-275|WRKY transcription factor 44-like [Arachis hypogaea]
								bHLH	Arahy.SVE7QB	1.42	5.84e-15	0.89	0.0072	XP_016205493.1|5.0e-163|transcription factor bHLH96 [Arachis ipaensis]
									Arahy.7WY41H	0.91	0.0007	0.56	0.015	XP_025696858.1|1.4e-186|transcription factor BIM3-like isoform X1 [Arachis hypogaea]
									Arahy.R1MRXV	-2.78	1.27e-06	-1.76	0.005	XP_025689410.1|5.5e-239|transcription factor bHLH62-like [Arachis hypogaea]
									Arahy.U7HMBF	1.78	9.07e-18	1.55	0.0001	XP_025701872.1|0.0e+00|transcription factor bHLH49-like [Arachis hypogaea]
									Arahy.26781N	2.31	6.9e-14	1.61	1.62e-06	XP_025634325.1|0.0e+00|basic helix-loop-helix protein A-like isoform X1 [Arachis hypogaea]
									Arahy.SVL5FL	-2.19	4.42e-05	-1.79	5.44e-05	XP_025637498.1|3.2e-242|transcription factor bHLH48-like [Arachis hypogaea]
									Arahy.GL41VM	1.04	1.38e-06	0.22	0.48	XP_016190307.1|2.1e-202|transcription factor bHLH61 [Arachis ipaensis]
									Arahy.AUJU4A	0.96	3.51e-06	0.23	0.5	XP_025616044.1|1.1e-196|transcription factor bHLH137-like [Arachis hypogaea]
									Arahy.61RTH3	1.22	0.071	2.18	0.0003	XP_015966156.2|2.8e-116|transcription factor TT8-like [Arachis duranensis]
								bZIP	Arahy.63C1KK	1.39	0.0255	0.54	0.84	XP_025614214.1|5.2e-190|ABSCISIC ACID-INSENSITIVE 5-like protein 1 isoform X1 [Arachis hypogaea]
